# Supplementary material for: Integrated microfluidic approach for quantitative high-throughput measurements of transcription factor binding affinities
Source: Nucleic Acids Res. 2015 Dec 3;44(6):e51. doi: 10.1093/nar/gkv1327 (PMC4824076; doi:10.1093/nar/gkv1327)
Supplement: SUPPLEMENTARY DATA [file supp_gkv1327_nar-00752-met-k-2015-File004.xlsx]

## Sheet: CRE_element
ATF1	#peaks = 847
ATF3	#peaks = 96
DNase-seq	#peaks = 585
ATF1	GGGGCGCGCCTCCGCTGACGTCACAGGCGCGGGCCTTC
ATF1	GGGGCGCGCCTCAGCTGACGTCACAGGCGCGGGCCTTC
ATF1	GCCTCTCCTGGGGCGTGACGTCAGCGGACTGACGCACC
ATF1	ACTTATTCCGCGCGATGACGTCACTGCAAGGCGCCGGG
ATF1	GTCTCCACGCTGTTCTGACGTCACCATGGCAACGTGGG
ATF1	TCCCTTTCCCTTGTGTGACGTCACGCTGCGTCTGCGCA
ATF1	CCACTTCCTCTGGAGTGACGTCACGGCGTAACCGTCAC
ATF1	TGCTTAACGTCCCGATGACGTCATAGGTCAGCGCGCGC
ATF1	AAACATGTGCCCTGCTGACGTCATGGAACGGAAAGGGG
ATF1	GTTGACGATTGGCTGTGACGTCATAATTAATTGCGAAC
ATF1	CTGGCCGCGCCATTGTGACGTCACGGTCAGCCCACGTT
ATF1	CAAGACGACCAGACGTGACGTCAGACATGATTAAGTTG
ATF1	AGCGCCGGAGGGTGGTGACGTCACCGGGGTTCCCTGCG
ATF1	AGTGACGCGACGCGATGACGTCACGCAGCAAGCGGGTG
ATF1	ACGTTACTGGCCCTGTGACGTCATGGCAGGATCCGGGC
ATF1	CATGCCCGTTATCGGTGACGTCACGGGGCTGCAAAGTG
ATF1	AGGCTCCGCCCCTGGTGACGTCAGTTGTGACAACTGTT
ATF1	ACCATGACGCCATAGTGACGTCATATGACGGTTTGAGA
ATF1	CCAGGCCGGTGCCGATGACGTCAGACTTACGTCAGGCG
ATF1	TCACCGTCGCTAATATGACGTCAGGTTACTATGGCAAC
ATF1	GGCGGCGGGCGCCCCTGACGTCACCGGCCCGCGGTCGC
ATF1	AATGGCGACCTCCAGTGACGTCATACCTGTCTCGGTCG
ATF1	ACGCGCGCCTGCTCGTGACGTCATTTTTTGCGGTCTTC
ATF1	CAGATCAGACTGGGATGACGTCACCAACGACTCCAGTT
ATF1	CTGCCCGGCAGCCAGTGACGTCATGCAAGGCTGCGCAC
ATF1	CCGCCTCTTCCCTGGTGACGTCACAAGGTAGCGCGTAA
ATF1	CGGGAGCGTGCGTCGTGACGTCATCAAAAGAACTCTTA
ATF1	GCGCGGCCGCCCCCATGACGTCAACCCACAAGGCAGCG
ATF1	TTGTGATGCAGGCAATGACGTCACTTCAGGCGCCTTAG
ATF1	CCGTCAGCGTGCGTGTGACGTCACCTGCGCGCCCGCCT
ATF1	TGCGGCTCTCCTGGATGACGTCAGCAAGGAAGGGGAGG
ATF1	GAGCTGTGTATGAGGTGACGTCACCCTGAGATAGAGCT
ATF1	TGCTCAACACATCACTGACGTCACTCAGAGTCTCACAT
ATF1	ACGGCGCCTCCCCCCTGACGTCACGGGCAGAAAATGGC
ATF1	CTGACCCGCAACAGCTGACGTCACGACTTCGCCACCGA
ATF1	CCGTGGCCTCCCGGGTGACGTCACTGCGGTCATTGCCT
ATF1	GCCCGCCCCGCGCGATGACGTCAGTATCCACCCCGCCC
ATF1	GAGTCAGGAAGGTAGTGACGTCATAGGTAAACAGGCTC
ATF1	CTTCGGGGAAGCGGCTGACGTCAGCGCGTTCTTGGCGA
ATF1	GAAGAGGCTGCGTGATGACGTCAGGCCCACACCCCGCC
ATF1	GAGCGCGGGACGAGATGACGTCACGAGTTGCCGGGCGG
ATF1	GTGGAGTCCGGGCAATGACGTCACGAGTGGCTAAAGCT
ATF1	GCGCGAGCGGCTGGATGACGTCACGGAATGGGGGGAAA
ATF1	AGTTCAACATGCCAGTGACGTCACTGCCGGTTCCCCTC
ATF1	GGAACTGCGCCGGCGTGACGTCACTGACCTCGTCGGGT
ATF1	GGCTGGAGGCGGAAGTGACGTCACGGAGCGCTGCTGTG
ATF1	TTTGAAATCAGCCTATGACGTCATCAGAACTAGCTGTA
ATF1	CCAGCGTCGACGGGGTGACGTCAGGATGCGCCTCTGAA
ATF1	TTCCCATCCGGAGCGTGACGTCAAGGGGGCAGCGACGC
ATF1	ACAGAGGCCCGCGAGTGACGTCACCTCTCCCGACACCA
ATF1	GCCCCCTCCGCCTGGTGACGTCACTCCCGCGCCGCACT
ATF1	TCCTGCTCACGGAGATGACGTCACGCGACGAAGCGGAA
ATF1	ACTTTCGCCCCGGCGTGACGTCACCCCAGCGGGCGACC
ATF1	CCTGCGGCGCCTCGCTGACGTCACTTCCAGCGGACACG
ATF1	GCTCCGTCACTTCGGTGACGTCATAGAGCGCCAAAGGC
ATF1	AAGGGCACTCTGTCGTGACGTCACCACGCTGGGCTGGG
ATF1	GCCTCTCCTCTCACGTGACGTCATGAAGGAGGCTTGAT
ATF1	TGGTGGGATTGATCGTGACGTCACCGAGTGGCAGAGGG
ATF1	GGCCCCAGCAACGCGTGACGTCAGAAGAGGCTGGAGCT
ATF1	CCGGAAAAATCCGTGTGACGTCACAAAAACCTACGCGT
ATF1	GACCGCGCCCTCCGGTGACGTCACGCGCGTCAGCAAGG
ATF1	ATCCCTGGTGTGGGATGACGTCAAATTCAAGATGGATG
ATF1	GCCCGCGCCGCCTGATGACGTCACACGCCTACGCTTCC
ATF1	GCGCGCACTACGCCCTGACGTCAGCGTCGCGCGCAGCG
ATF1	GGTATAACTAACCTCTGACGTCACCCTAATAACCACCA
ATF1	CCGCGCCCACTCAACTGACGTCAGCCAAGCCTGACTTT
ATF1	AGGGACAAGCCTCGGTGACGTCACTAGTCGCCTAGCCG
ATF1	GCGCCCGCGGCCGCGTGACGTCATCTACCCCAAACGCT
ATF1	ATCCCGCCCCTGCCTTGACGTCAGACGCACGCGGCTGT
ATF1	ACGACCTCACTCAGCTGACGTCACCGGGACCAAACGAT
ATF1	AACTCCGCGCCAAACTGACGTCACGCTCTCTGATTGGC
ATF1	GGCTGCCCGGCGTGGTGACGTCAGGGCGGAAGCGCACG
ATF1	GCGCCGACGTCGCGGTGACGTCACGGAGTTGCCATGGC
ATF1	CGTTTGCTGAGCCAATGACGTCAAGACTCATTGTTGCA
ATF1	GGCGCAGCGCGCCTGTGACGTCACGAGGTGCGAGGCAG
ATF1	GACTGGGTTGTCGAGTGACGTCACCTCCGGGCTGGCTG
ATF1	TGCCATAGCAGCGTTTGACGTCATCGTGCGTGTGGTGC
ATF1	CCCAGCGTCGACGCGTGACGTCACTACGTTGACGTGAA
ATF1	GCTCGCGCGGCCCGCTGACGTCACTGCCGCAGCGGTCT
ATF1	AACATGACTCGGAGCTGACGTCAATGTGCAGCTCGCTT
ATF1	TTACCAACGACGCCGTGACGTCACAGCTGCGCGCCCAT
ATF1	CGGTCCGACTCGCCCTGACGTCATACGCACCACAGCCG
ATF1	ACGCTGCGGCAAGTGTGACGTCATTCGAACAAACCATA
ATF1	AGCCAGGCCTATGCATGACGTCACGCCGGGAGGTGGAG
ATF1	TTAAGTCTCCTATAATGACGTCATTTTAAAGAGGCATT
ATF1	TACCGGCCACCCCGGTGACGTCACGACCTCCTCGAACT
ATF1	CTGCAAATCCTGGTTTGACGTCACTTCCTGTCTTCTGA
ATF1	CTGGCGTGCCTGCCATGACGTCATAGCTCTGCGGAGGT
ATF1	CACCGGTTTGGCAGGTGACGTCACCATGAGGTGACCGT
ATF1	TCGCCGGCGTCGTGCTGACGTCACGCGCGTGCTGACGT
ATF1	GTCCTTCCGATCAGCTGACGTCAGTAGTTTCACTGTTA
ATF1	GGCGGATGCACTTGGTGACGTCAGAGGCCTAGCGCCCA
ATF1	CTTAGTACGTCCCGATGACGTCACCCTCAGAGGACTCA
ATF1	CTTTTATACCCCCAGTGACGTCACTGAGACACCCCGCC
ATF1	GCTTGCGCAGAGCCATGACGTCATTCAGAGATAAGGTC
ATF1	GGGGACGCGGAAGTCTGACGTCACAGGAACTGGGGGCG
ATF1	GTCCACCCGCATTCCTGACGTCACTGGATCGGCTCCAT
ATF1	GGAACCGGCGCTTTGTGACGTCACGTCCGCCTTACCGG
ATF1	ACGCTGACGCACGCGTGACGTCAATGGCAGCTGGTGGA
ATF1	GCCCGCCACCACTCCTGACGTCACCTCCTCCCGCCCGA
ATF1	GTTACCATAGTAACCTGACGTCATTTTGGCGACTGTGA
ATF1	AACTTTTACGCGAAATGACGTCAATGCAGTTATCCATC
ATF1	GGGGTCGTCCTCCCGTGACGTCACCAGAAACCACTGCT
ATF1	CCGAGACGCCGAGCGTGACGTCATCGGCGCGCGCGCTC
ATF1	ACGCCGGCCTGCGAGTGACGTCACGCGAGACTTGTACT
ATF1	GGCCAGCCGCAACGATGACGTCATAAACTTCATTTCCA
ATF1	ATAGCGGGGGTCTCGTGACGTCACGGTAGCTGGGCAGG
ATF1	AGGCCTGACATCTGATGACGTCATAGCGCCAGAAACTC
ATF1	TGCAGGGCGGGGAGATGACGTCACCTAGTTGGGGCTGA
ATF1	AGAAATCCAGATAGCTGACGTCACCTGGTCCAGATGGC
ATF1	ACTTGATAGCGGAAGTGACGTCAGAGGCACCTGGCGGC
ATF1	ACTCATTTGGGCGTCTGACGTCATGGCGCCGCGCTCCA
ATF1	AAGGCCCCGTCTCCGTGACGTCACGCCGCATTGGCCAA
ATF1	GGTTTCTGGGAAAACTGACGTCACTCTCCATGCCCCCC
ATF1	AGCACCGGTTCCGTGTGACGTCAACTTGACGGAATCCT
ATF1	GGAGGAGTTCCTCGGTGACGTCACAGACACTCCCCGGC
ATF1	CGGAAGCGCTGTGTCTGACGTCACTTCCGTCGCATTTC
ATF1	GCCAGGTGCGGAAGGTGACGTCACCTCTCCCAGCTCCA
ATF1	ACGCCCAGGCGGATATGACGTCACCACGCGGCGTCGTC
ATF1	AGGCTCGGAAGGGCATGACGTCACTTGCAGGGCATTCT
ATF1	GGCTGCGACGAGCGCTGACGTCACGCGGGCGGCCACCG
ATF1	GTGGAATGTGGTGAATGACGTCATCACTGCTGTTCATT
ATF1	AGGCGAACGACAGCGTGACGTCATGTTCGCCGGGCAGG
ATF1	ACCCGCCTCCCTGTGTGACGTCACCGTCCCGTGCACAT
ATF1	TGGCGTCCTGCTGAGTGACGTCACCTCCCCCTTCTCTG
ATF1	CCAGGACCCATCTTCTGACGTCACAGACACACGGACCC
ATF1	TACTCGTGGCGGAAATGACGTCAGCATCCGCCGGGCTC
ATF1	GGCTGGTGAACGCGGTGACGTCACCAACGCACATGGGT
ATF1	TTTCTGGCCCCTCCATGACGTCATGTAGATATTCTTGT
ATF1	CTTGAACTCGTTGGGTGACGTCATCTCGAAGGATTTTA
ATF1	GTGCGGTTTACCTCATGACGTCATTTTCCTTCCTCCAG
ATF1	GGCTTTATTAGGATGTGACGTCATCGGGAAGGGTGTAG
ATF1	GGGAAGGGACCAGAATGACGTCACAACCACTTCCTACG
ATF1	TTGGACATTGCTCTGTGACGTCACCAGGACGAGGCGGG
ATF1	GGCGTAGGCAGGCGCTGACGTCAGCAGGCGGCGCGCTG
ATF1	TCCAGGGCCTGCAGATGACGTCAGCAGCCCCGCGCTAG
ATF1	CGCCGCGCGCGGCCGTGACGTCACCCCGCCGCCGCGCC
ATF1	ACTTACGGCAGGAAATGACGTCAGACCTCACTGCGGGT
ATF1	TCGAGAGGCCCTGTGTGACGTCACGACACGCTCCCGCC
ATF1	ATAAGAACGCTCTTATGACGTCATTGGGTGCTAGTCAG
ATF1	CTGGAAGATAGTGACTGACGTCATGGATAGCTTTCGCC
ATF1	GCTGCTGCGGGGTGATGACGTCAGGGGGCGGTGTCGGA
ATF1	GGGACCTCCGGCCCGTGACGTCAGCACGCTGACGTCGA
ATF1	AAGGCAACATGAGGATGACGTCAGTTACAAATATGGCG
ATF1	GGTATCGCACTCTCATGACGTCAGAAAGATATGCCCAA
ATF1	GTTAATCAGGGTTATTGACGTCATCTGTGCGTGCGAAG
ATF1	TATGAAAGCTCCCACTGACGTCACCAGTGACCTCCATG
ATF1	CCGCCTTCCACGCGCTGACGTCACACGCCAGCGCCGGT
ATF1	TAGACGCCAGGCCTGTGACGTCACCCATTCATAAAACC
ATF1	TTTCTCCCGCCAAAGTGACGTCAGGCCGAAGCTCTCAC
ATF1	GACGAGGTCCCAGGATGACGTCACCGTGCGATATTTAA
ATF1	GCCGGGTAAACAAGGTGACGTCAGCGGACTGGGCAGTG
ATF1	GCCCTCGTCGTGTCGTGACGTCACCCGTTCTGTTGGCT
ATF1	GTAATTTACATAAGATGACGTCATACATTTAAAGCATA
ATF1	CCAGGGCAGCCCTGATGACGTCACTGGGAAAGTTCCTT
ATF1	GGAGTGCCTGTGGTATGACGTCATGCAGAGCTGCACCG
ATF1	CCAATGCGTCAAGCTTGACGTCAAGGGGCTGTTGCTTC
ATF1	GTTACCAAGCAACCCTGACGTCATCGCGTTTCTGCGTG
ATF1	ACTTCCGGAGCTTGGTGACGTCACGAGCGAGCTTTTCT
ATF1	AAGGGGTTAACAAAATGACGTCAGAGTAGCTACGGTAA
ATF1	GCTATAAGGAGCCCTTGACGTCAGCTGGGCCTAAACCG
ATF1	AAGCTACAGGTTGAGTGACGTCACTCTCCTGAAAGTCC
ATF1	GGGGCGCAGGGGCCGTGACGTCAGAGGAAGCCGGGCTT
ATF1	TGGCCCCGCCTTCTGTGACGTCACGGGCGCACACCATC
ATF1	AAAGAGAGACAGGAGTGACGTCACAGTGAATTCAGCAC
ATF1	ATCTCTGAGCAGAGATGACGTCACCCTAAGGAAACCAG
ATF1	TTGTGCAGAGCTTACTGACGTCACAGCCTGGATTCCCA
ATF1	CCTCCGGCGCCCCGATGACGTCACCCGCGAAGTCCCGC
ATF1	TCCTCCTGGTCAGCATGACGTCATGGGTGTCATGGAGC
ATF1	AGCAATACCGCCACCTGACGTCACTCTGTGGGCGGGGC
ATF1	TCCAAGCCAGGGTAGTGACGTCAGCCCAGGAATTGGGC
ATF1	CTCAGCGCTCCACTATGACGTCACGCGCGGCGGCGGTA
ATF1	TCCGATGGCAGCTACTGACGTCAGAGCTGCTCCCTAGA
ATF1	CGCAAGGCGCGCTCGTGACGTCATTTCGGCGCGACCCT
ATF1	CGGACGACGCGGAAATGACGTCACGCCGGGGGCCCTGC
ATF1	ATTTCTATTGGATTCTGACGTCACGCCAGAGCGACTCC
ATF1	AGAATGACGTGATCATGACGTCATGGGGAGAGGACAAT
ATF1	AGTGAGTCGCTATTGTGACGTCACGGCGCAGGGGACGT
ATF1	CAGTGGGGGTGACAGTGACGTCATCACATGCTGGCCTG
ATF1	GAAGCTGTGGTATGGTGACGTCATCAACTGGGCCAGCC
ATF1	GCTGGAGAACGGAAGTGACGTCACGGCGCCGCCGCCGG
ATF1	GCCTGGCAGGGCGGGTGACGTCACCGCCCCGTCACGTG
ATF1	CCAGGGAAGGCGTGCTGACGTCACGACGCCCGGGTCAG
ATF1	TAGCGCCCCCTGGCCTGACGTCACCGGCGCGTCCGCCA
ATF1	AAGCCAGGATTTTCATGACGTCACTGGGCTATTGCATT
ATF1	ATTTCGGGCTGCCCATGACGTCAGCCTGTCTGGCACCC
ATF1	ACGCGCAGAGGGAGGTGACGTCACCCTCTCCGGGCCGG
ATF1	CTCTTTCCTCGCCCCTGACGTCACTCTGAGTGACGACA
ATF1	GAAGGCGGGCTTCCGTGACGTCACTAGCACCCCGCGTC
ATF1	GCACTGAAGGCGCGCTGACGTCACTCGCCGGTCCCCCG
ATF1	CTCTGCGTGAATGAATGACGTCACCCATTCAGCGCAGC
ATF1	CGACCACGCCTCCGATGACGTCACCACATTCCTGGGGG
ATF1	CAAGAACCCGGATGATGACGTCACCGGCCTCCCCCTTT
ATF1	GAAACGCGTCGGGCATGACGTCATCATACGCGACAACA
ATF1	AGCCCTCCGGACTCGTGACGTCACCCTTCTGATTTCGC
ATF1	TGATTCAGACGGCCGTGACGTCAGCGGGGTCAAGTTGT
ATF1	CCAGTGCCCTGTCCATGACGTCATTGACAGGAAAGGCT
ATF1	GTCCTCCCACGTGACTGACGTCACTTCTGGCGGGAGAG
ATF1	CCCAGGGGAGCCGTCTGACGTCACGGGGCGGAGGCTGC
ATF1	ACGACATCAGCACCATGACGTCATCAACACAATGACAT
ATF1	GCGGGGGCCGGACCGTGACGTCACGGGCGCGCGAGTCT
ATF1	GTGATGTCATACATGTGACGTCATTCCCGTGCTGTCAC
ATF1	GGACAAACGTGTATATGACGTCATCTAGAATCGCCACC
ATF1	GAGCTCCAAATCTCGTGACGTCACTACCGGTCGCGGCC
ATF1	CTTCCGCCCTTGCGGTGACGTCACTGGCGGAGGCCGGA
ATF1	TGCGGCGCGGCGTCGTGACGTCACGGTGGCGGCAGCCG
ATF1	GTGTGATGTCACCATTGACGTCACCATCTCCCCATGGA
ATF1	CGGTTACTAGGGATGTGACGTCACACAGGGCGGGGTTT
ATF1	CTGCGCTCCCGGATGTGACGTCAACGTTCTTCTGTTCT
ATF1	CCAGAACATGTGCGATGACGTCAGCCTTTTTGACTAGT
ATF1	TTGTTGTTACTATGGTGACGTCATACACTGACCCTTTA
ATF1	CCCGCCCCCGGGGAGTGACGTCATGCCGGCGCGCTGGA
ATF1	TGCTGGCCCGCCCGCTGACGTCAGGGGAAACTGACACA
ATF1	AATCGGCCCTGCTCGTGACGTCAGGTCGGAAATATACC
ATF1	CCCTAGGGACAGCTGTGACGTCAACTAAAGGTCACGGC
ATF1	AAATGTGGACAATTATGACGTCAGCAACTGGCCACAAA
ATF1	CCTGGGGCAGCGCCGTGACGTCAGCACGCCGGGCGGGG
ATF1	CTGGGGCGTGCGGCGTGACGTCAGACGTAAAGCGGAAG
ATF1	CTGTACTGAATACACTGACGTCACAGGAACTATGCCGT
ATF1	GTTCCGTCACTTCGGTGACGTCAGACAGAGCCATAGGC
ATF1	TGGCCCCTGAGCAGATGACGTCAGTAGCTCATCTCCAG
ATF1	TTTGTCAACCACACATGACGTCATTTCTGTCAAAGTTG
ATF1	AAGCAAAACCGCCTTTGACGTCAAGGGAAGAGTCCCCT
ATF1	AGCGGCGGCGGCGTTTGACGTCAGTGGGGAGTTAATTT
ATF1	AGGTCCAGGCGGCGGTGACGTCACGCGATGACTCACTC
ATF1	GGCCGGAAGGTCCCATGACGTCAGGAGGGCTCGGGAAA
ATF1	TCTCCGCGCCGGACGTGACGTCAAAGCGTGCAGGCCAG
ATF1	CAGCCCTCACTGTGCTGACGTCATAAACTTGAGCTTTC
ATF1	AGGGGCCGCCACAGATGACGTCACTGCCTTACCCAGCT
ATF1	CCGCGCCCGGCGTGCTGACGTCACGAAGAGAGGCGGGG
ATF1	CAGAGCCCGTCTCTATGACGTCACCGACAGCCATCACC
ATF1	TCTGGGGCTGCTGCATGACGTCATAGCAGAAGAAAAAA
ATF1	TCCCAAGGCCCGGAGTGACGTCACCTGCAGCCCTACCC
ATF1	ATGGAATTCGAACGCTGACGTCATCAACCCGCTCCAAG
ATF1	CTGACCGCGGCGTCCTGACGTCACGCGGCGGCCTTGCA
ATF1	ATGACATCAATGGCATGACGTCATTGAACTCAAACAAC
ATF1	GGAGGTGGAGCCTCGTGACGTCACAGAGACGCCCGCCC
ATF1	GCAGCGCCTTACGGCTGACGTCATAGGACGGGAGCCGC
ATF1	TCAGAGATATCGACATGACGTCAGCCTTGAATTGCATT
ATF1	GTGTTGAAGCGGAAGTGACGTCAGCGCACCACCGCCAT
ATF1	CACCCCAGAGACAGATGACGTCACGCTTCCCGTACAGC
ATF1	TGTAGTTACTAGCAGTGACGTCATGGATTAAGTGCTGG
ATF1	ATGCAATTTTTCCATTGACGTCATTATATATTCTAGAT
ATF1	GAAGGCCCGCCCCTGTGACGTCACCGAAGGCGCCCCCA
ATF1	TAATTTCGCTAACCGTGACGTCATCTCGGTGCGCCGTT
ATF1	TTTGATAAGTTAGGGTGACGTCACCCCCTCCATCCGAG
ATF1	GCGGAGCCGCGCCCGTGACGTCACTGGGGACGGCTCCA
ATF1	TCCTGACGCCGGGCGTGACGTCACCACGCCCGGCGGCC
ATF1	CTGAACCGGCGGCGCTGACGTCAGCTGGCGACCGCGGC
ATF1	CTGGTCGACACAGGGTGACGTCAGCCGGCGCGCGGCCC
ATF1	CACAGTCTCGCCACCTGACGTCACGGACGGGCGGCGCC
ATF1	CACGTGTCGCCGTAATGACGTCAGCGGAAGTGGTGCTC
ATF1	GTAATGCATCACTCTTGACGTCACAATCAGCTAGGCTC
ATF1	CGCCCGCGCCTCCCGTGACGTCACAGAGTCGCTCATCT
ATF1	TGGCCAGGCTGTGTGTGACGTCAGTAGGGTGGAGCACA
ATF1	CCTGCTAAGAATGGCTGACGTCATTCTCTGTATCTACC
ATF1	GGCTCGGAGCGGAAGTGACGTCAGTGTGCCACCGCCAT
ATF1	CTCCACACTCAACAGTGACGTCAGCCTTCTTGCTTCAC
ATF1	GACGCACCGGCGTCGTGACGTCACCGCTCCGCCCCCTC
ATF1	GTGGCCGGGCGTGGGTGACGTCAGGGCCAGGCCTGAGT
ATF1	GGCCCGCACGCAGCATGACGTCAACACGCACTAGCCCC
ATF1	TTGGCTAAAACGGAGTGACGTCACGCGCCGGCCCAATC
ATF1	CCACGCACGGCGCCATGACGTCACACGCGCAAAAGGCT
ATF1	CCTCTCTCGCCTCGATGACGTCACCCGCCCGCGAGACC
ATF1	TGCCGGCCGGGGGCATGACGTCACTTCCTGCCGGTTCG
ATF1	AACAGCTGGTGGTAGTGACGTCACCTCTAGGTTTGGCA
ATF1	TTGCCTTGGTAACCATGACGTCAGAAGAGGGAGTGTGT
ATF1	CGCGTCCCCATTGGTTGACGTCATCGATTCCCCACTCT
ATF1	TATGCATACGCTGGATGACGTCAGGGACACTGCACAGA
ATF1	TTGGCCCAGGCTCTTTGACGTCACGAAGTCGACCTTTG
ATF1	GCCCCAGCTCGGCCATGACGTCATCATGGTCTTCAGCT
ATF1	TGGGCTGGGCCACTGTGACGTCAGGCCGGCAGTCAGCC
ATF1	CGCTCAGGACTTCAGTGACGTCATCTTTCTGCGGCGCG
ATF1	AAACACTTCCTGCTCTGACGTCACGGAGCACGTTGGCC
ATF1	TTCCTGTGCCTTCCCTGACGTCATGAGGTGGGAAAGGT
ATF1	GGAAGAGACTAGAGATGACGTCATATTGGGACCCATAA
ATF1	GTCGGGCTCGGCCGATGACGTCAGCGCCCGGGCGCGGG
ATF1	AAGACCTGTAACCTTTGACGTCATCAGTCACAGCTAAA
ATF1	GTGTGGTACGCTCCGTGACGTCATGCCGCCGAGCATGT
ATF1	CCGCTATGAGTCCCATGACGTCAGATACCTGGGATCCT
ATF1	TGTGACCCGAGTCCGTGACGTCATCGCGGGCTCCAGCC
ATF1	GGGGCGGGGCCTCTGTGACGTCACTGCCGCAATTGAAT
ATF1	CGCCTTCCAGAACGCTGACGTCACAATTTGGCCCCGCC
ATF1	CGGCCCCGCCCCGAGTGACGTCACTGATTTGGTCGCGC
ATF1	GCGGGACCGATATGGTGACGTCACACGATGGGTGGGGC
ATF1	CCATGGTGGGTACCGTGACGTCAAAAGGGGGCGCCCTC
ATF1	AGATTTTTTAAAGATTGACGTCATCAGATGGGTGCTTT
ATF1	TGCCAAATACAAAGATGACGTCATCCACATCTGCTGAT
ATF1	CCACCGCGGGCGAGGTGACGTCACAGCCGGCACAGCGC
ATF1	CGGCCACCGGTTCGGTGACGTCAGCGGTCCGATCAGCC
ATF1	CAGAAGGGCGCTCTGTGACGTCACAGCGTCCCCGCCCC
ATF1	AGGGAGGCTCGCCACTGACGTCAGGGGGCAGGTCTCTG
ATF1	CACCGTCATAAAATTTGACGTCATAAGATTTGAAGATA
ATF1	TCTCACGAGATCTGGTGACGTCAGCGCTCGCTGCCATC
ATF1	CGAGTCGTGGGCGCGTGACGTCACCCCGGGGTGTGCGC
ATF1	ACATCACCCCCCCGGTGACGTCACGTGGGATTCCTGAA
ATF1	TCAGCGTTCGGCTACTGACGTCAATGCGCCTCGCTCTG
ATF1	TCCTCAGCTTTGTGCTGACGTCAGAGATATTTGAGAAT
ATF1	CTCACAGGACCGGGGTGACGTCATGGCTGGAAATAGCC
ATF1	TGGTTCAATCAGGTGTGACGTCACATCGTGCGTCATAT
ATF1	CGACACGCAGCGCGCTGACGTCACTGCGCTGGTCACGC
ATF1	TACAGGATAACTTCCTGACGTCATGGCATTTGTAAACT
ATF1	GCTTGTATTTGCTGATGACGTCACATCCGTCCTGGGCT
ATF1	CATCCCCCCGCAGCCTGACGTCACGCCACTGCTCCCTC
ATF1	CTTTTGTGGTCAGTGTGACGTCACCCCACCCACTAAAC
ATF1	GGGCGTGGGTCCCTGTGACGTCACTGCCGGCCGGACGC
ATF1	GATTGATGGAACAGGTGACGTCATCCTCAGAGCACACC
ATF1	TCACGGTCGCCGTTATGACGTCAGGTTTCTATGGCAAC
ATF1	ATCCTCTCTTGATAATGACGTCATCACTCACCCTCCAG
ATF1	GAAGAGGGCCACAGGTGACGTCATTCAGGAAAGCCGCC
ATF1	CCTTCGTCGGCGCGATGACGTCACATACCTGCGCGGGA
ATF1	ACCAAGCATAGGTGCTGACGTCACGATCCCCAGCTTCC
ATF1	TCTTTGCCTGGTGGGTGACGTCATCCAGATAAACACAG
ATF1	TCACGGCTGCCCTGATGACGTCAAGTTCACGGATCATG
ATF1	CATGAGCTCACAGCCTGACGTCAGCAAGTGCTTCAAAG
ATF1	CCGCCCCGCCCTCCGTGACGTCATTTCCGGCGTTTGGG
ATF1	GCCACCAGCCCACCTTGACGTCATGGTCCGAAAAAAAG
ATF1	AAGTCCCGCCCCGAGTGACGTCACGGGGCGAGGCGCTG
ATF1	AGAGGTTTTCAGTGATGACGTCACAGTGTGCTAACCTG
ATF1	GTTTCCTGTCCTGGTTGACGTCATTGTCACCGTCATCA
ATF1	GAGGGGGAGGAGAACTGACGTCAGCGGGAGAGTATTAT
ATF1	CCTTTGTGGCTGGTCTGACGTCAATCAGCAAGGGTTGG
ATF1	TGCCCTGCCTCTAGCTGACGTCAGCACCCTGGTAACTG
ATF1	GGCTGGCTGCAGGGGTGACGTCACCACCCTTGACTGCA
ATF1	ACGTGGAATGGCCCATGACGTCACGAGGCCACGGCTCA
ATF1	TCTGGCGCAGGGAGTTGACGTCAGGGAGACCAGAGACC
ATF1	CGGCACATGCAGGGCTGACGTCACTGGCATGGACTGTT
ATF1	CCGGGGTCAGGGGACTGACGTCAAGGCCACGATTATGT
ATF1	GGCGTTCTCCCCCGCTGACGTCACTCGGCTCTCTAAGC
ATF1	GGCTGCGCGTCACTGTGACGTCAGCGCTGGGGCGGGGC
ATF1	TTGGAAGCGTGGTTGTGACGTCAGCGCGCTGTCTCCGA
ATF1	TGCTGGAGTCGAGGATGACGTCAGCAAAGGCACAGATG
ATF1	TAAAGGCAGAGAGCGTGACGTCAGACAGAAGGGATGGT
ATF1	CAAGAGGCTCATCCCTGACGTCACCCAGTCCCCAGGGC
ATF1	ATTTTATATGCAAGATGACGTCATGCACACCTCATTGA
ATF1	AGGGGCGCGGCCACGTGACGTCACAGCCCGAGGCCCCC
ATF1	GCGCCACCCCGAAATTGACGTCACAATCTGGACTAAAA
ATF1	AACCTCTCGCTGCCCTGACGTCACCGGCCGCCGCGCGC
ATF1	AGCGTACCCTTGATATGACGTCATGAAAATGGCACTTT
ATF1	AAATGACTAAGGTGTTGACGTCACCTCTTTCCAGTAGA
ATF1	ACCGAGTCATCTCTGTGACGTCACGTTGATTTGCATAA
ATF1	TGCAGAGCATGGCGGTGACGTCAGCGCTCCGCCCGGGC
ATF1	AGAACAGTGAGAGGATGACGTCATGGGCCTTGAGCCTT
ATF1	AAGACCTCACGGTAATGACGTCACCTCCTAGGGTGACT
ATF1	GCTGTGTGCAGTTTCTGACGTCATGCCTAAGAAGCCAC
ATF1	AAAATAGCGATCTAATGACGTCAGACGAACAAGGTCAT
ATF1	TCCGCCCCGCGGCGATGACGTCACACCTCTGCCCCGCC
ATF1	CGCGGCAGCGGCGTGTGACGTCAGGGGAGGGAGCTGGC
ATF1	CAGACGCCTAGAGGGTGACGTCAGAGACACACACCACC
ATF1	GAGTCCTCCTGGAGGTGACGTCATCTAACTCCTCTGGG
ATF1	CGTGGCCCGCCTCTGTGACGTCACAATGAGGGCGTGTC
ATF1	CACCTCCCCGTGGCCTGACGTCACGCACGCGCACGCGC
ATF1	CTGGATTGACTGGTGTGACGTCATATGACAAAAGTGTG
ATF1	CACAAAGATCAGGGCTGACGTCACCGCTCCCTCCCTGC
ATF1	TCAAACAGCTGATTGTGACGTCACAAAGGGGCCCGCCC
ATF1	TGATGAGTAAGTAGATGACGTCAGTCTCCCCTGAGCTA
ATF1	GAGCCGCTGACCCAGTGACGTCACCTCATTCTGCTCAG
ATF1	GCCTGGCACCGCCTGTGACGTCATTTCTGGTACGTGTA
ATF1	TACTAAAATGTACACTGACGTCAGCTCTCAAGTATGAC
ATF1	GAACTGTCACACAAGTGACGTCAGGCTTTCTGAAGATT
ATF1	ACGGGGGAGGAAGGGTGACGTCACAATTGGTAGGAAAT
ATF1	GCGTGGCTGGCTTTGTGACGTCAGGCTGCGCGGCCAGG
ATF1	AGGGGACGGAGGCAATGACGTCAGCATGATTCAGGAAT
ATF1	CCCCAGGTCTGCCCGTGACGTCATGAAGCGCTCACCTT
ATF1	GCGCCCTACCCGGGGTGACGTCAGGCTCCTTTCGCGGC
ATF1	CAGATTGTGGGTCATTGACGTCATTTGTTTCTAAGAAT
ATF1	GCTGGCCCTGGGGACTGACGTCAATGAAGGGGGCGCCT
ATF1	TTCTGTCTCCGAAGCTGACGTCAACTTCTGAACGAAAG
ATF1	CCCTCTTGGTAACCATGACGTCATGGAAATGGGAGGGG
ATF1	CCTCCCGCGCACTGGTGACGTCACCAGGGCAACACTTC
ATF1	CTTTGCGGCATTGTATGACGTCAAGTAGGCGAGGCTTC
ATF1	GTTGAGTCGCCTTGCTGACGTCAGTTCCTGTTATCCTC
ATF1	GAGCAGCCGGGCGCCTGACGTCACGGCCGCTCCCAGCG
ATF1	CTACGTCTGACGGTTTGACGTCATCACAGAAGGTGGAG
ATF1	CGCTACCTGGATCCTTGACGTCATAGGCCATGCTCTAG
ATF1	ACTCACGCTGGCCGCTGACGTCAGGCGTGCGCGCGCGG
ATF1	TCTGGCCTGGAGCAGTGACGTCACCGGCAAGGCTACCT
ATF1	CTACACACAGCCCTCTGACGTCACCGAGTCCTCGGCCC
ATF1	CGGGACAGGAAATTGTGACGTCACATCTGCATTACCTT
ATF1	TACCATGACAACCGCTGACGTCAAACCTGTGCGACTCG
ATF1	ATACATTTCTGTTGTTGACGTCACCCCTCTATGGCAGC
ATF1	CAGGGACACCGGAAATGACGTCAGCGTGAGCGCACGGG
ATF1	TTTTTTTTAATTTTTTGACGTCATTTCGCGATATCAAG
ATF1	TTGCTTAAAGCAGGCTGACGTCACCCTCTTTTCCTTCA
ATF1	GGGTAAGCAGAGGGGTGACGTCATCTGGTTTTGCATTT
ATF1	GGTCGCGGGCGGAAGTGACGTCAGACCGCGCGCGGTGG
ATF1	GCCCCGCCCCCCCGATGACGTCACCCGGGAGCCGGCGG
ATF1	TGCCGCGCGCCGGCATGACGTCATCGCCCCTCGCCCCG
ATF1	CCCCTTCTTCCGCTTTGACGTCACTGCTGTCTCCCGCC
ATF1	AGGGCTCCACCCTCATGACGTCATTTAACCATAATTAC
ATF1	CAGCTAACAGGACCCTGACGTCACCAGGGCAGCAATGT
ATF1	GGCTGGAGCTGGAGATGACGTCACGGCAGAGCTTGGAC
ATF1	AGCTAAGCACAAGGATGACGTCATTCCTTTTATTTAAA
ATF1	TCGGCGGCCGACACGTGACGTCACTCCCCGGTCGGCCA
ATF1	CCCATTGGCTGCCGGTGACGTCACCCAGCCCAGGGTTG
ATF1	TCAAAGACTTTCCGATGACGTCAGCCTTCCTCTCTTGC
ATF1	TGGAAATTCAGGCTGTGACGTCAGCAAGCCCGTTCTGC
ATF1	GGGGCCCAGAGACGCTGACGTCACCGTGCGGTCTGCAA
ATF1	TGAGAACACACTGCCTGACGTCAGCATGACACCCAACT
ATF1	CGGGCTGGAGAGGCCTGACGTCACTCGGCGCTCGTGCC
ATF1	CCGTTGCCATGGCAGTGACGTCAGGCGTCGGGGAGCGA
ATF1	CTCGCAGCAGCGTACTGACGTCACGCAGGACGCCACTG
ATF1	AAGGCAGCCTGCTTGTGACGTCAAATCAGCGGACTCTT
ATF1	ATGATGTAGGCAGTGTGACGTCATGTCAGGCTACTGTT
ATF1	GCACACCCGCTGATATGACGTCATCCTAGCCTTCCTGG
ATF1	AAAACAAGAACATCGTGACGTCAGAGCAGGGGTGGGGA
ATF1	TGAATGGGGAGCGGGTGACGTCAGCGCCGAATGTCAAC
ATF1	TAAATGGCAATCTGATGACGTCACCTCCTTTCCTAACC
ATF1	TGTCACAGCACCCAGTGACGTCACAGTACCCAGTGACG
ATF1	GTCCTTCAGAACAGCTGACGTCAGTAGTTTTATCAGTG
ATF1	AGAAATTGTGCAGGTTGACGTCATCCTAGAAAGTGTGG
ATF1	GGTCAGCTAATTCGTTGACGTCACTGCCACCCCGCAGT
ATF1	GCTTCTCCACCTCCCTGACGTCAGCTGGGTGTCACCAA
ATF1	CTTTACTCTTACTGATGACGTCAAATGGCTTTCTTCAT
ATF1	AGAAGCCTTGTTGGTTGACGTCACTTGGTTCATGAAGC
ATF1	TTGGTCCAGGCTCTTTGACGTCACGGACTCGACCTTTG
ATF1	CCATCTGAGTTTACATGACGTCATCCTCAAGTGATCTT
ATF1	CAGCCCCGCCCGTCATGACGTCACCGGGCAGGGCGGGT
ATF1	CGGAGCCGCTGCTGGTGACGTCAGCAGTTTTACAGAGG
ATF1	TTATTAACCCAGCAGTGACGTCACCGGCAGCCAATGGG
ATF1	TCTGGCCAAGCTTTATGACGTCAGCAGTTCCTGTTGTA
ATF1	GCACGGCGCTTGTTGTGACGTCACGCGTCCTGGGCGGG
ATF1	AACTGAGGTCCAGGGTGACGTCATGATCTAGGGCGAGC
ATF1	TGTGCTTCCTGTGGCTGACGTCATCTGGAGGAGATTTG
ATF1	GACATAGAGGGAGAATGACGTCAATGAGGTTCTTTGCC
ATF1	ATTGGCCCGGAGCTGTGACGTCACGCCCCGGCCCCGCC
ATF1	GCATTTAAAGTGCCTTGACGTCACGCACTGCCAGGAAC
ATF1	AGGGAGTGGAATGAGTGACGTCACAGCCGCGCTCTGAG
ATF1	AGGCTCGGCCCCGCGTGACGTCAGCGCGCACCGCGGCG
ATF1	GCGGGCGGGCCGCGGTGACGTCAGTGCGCATGCCGTCG
ATF1	AGCGCCCCGCAGGGCTGACGTCAGCGGGGCGAGGCCTA
ATF1	TGAAAAACTCACAGCTGACGTCATACTTAATGATAAAA
ATF1	GAGAGGCGGGGCGGCTGACGTCACAAAGCGCACGGCCC
ATF1	ATTGAACACAGGGTATGACGTCACTCCGGCCACTGTGT
ATF1	GCTTCTTGTCTTGGCTGACGTCATCATCACACAACCAG
ATF1	CCCCGCAGCCAGACCTGACGTCAGGCGCCCAGAAACCC
ATF1	GCCGCGATGCCCGCCTGACGTCAGGAAGTCGAATCCGG
ATF1	CATGGGAACAAAGGTTGACGTCACTTAGGGCTTCCTTG
ATF1	GCTAGCAGTAGCCCCTGACGTCATAAGCTCCTGACTCA
ATF1	GCGGGCATCGCTTTATGACGTCACCACGTGCCTCTGCG
ATF1	GCGGCTGCGTCCTCATGACGTCATCCCGCTCCGGGTTT
ATF1	GCGTGCCTGTGTACATGACGTCAATTCCTTTGCGCCCT
ATF1	CACATGAGAAGGGCATGACGTCACCAGACTGTTTCTGG
ATF1	ATCTTTACAAAACACTGACGTCATTCCTGCCTCCTCTC
ATF1	CTCGGCCTCCTGCTCTGACGTCACTTCCGGTGTTACCT
ATF1	AGCGGAAGGAGGCGGTGACGTCACCGCGGGAGCAAGTG
ATF1	GCTGGGAGACTGCTCTGACGTCACTGGGAGCAGTTCCC
ATF1	TCCCCGCCAGCTTTGTGACGTCACGGGGGTCAGACAAT
ATF1	ACCACTGGGACCATCTGACGTCAGTCCCTTGGCTCCAG
ATF1	CGCAGGGGCTCGGCGTGACGTCACTTCCGGCGGGAGGA
ATF1	GCTCCGGCCCCGGCGTGACGTCACCGAGGCGTCTGGGC
ATF1	ATGCCTGCCGGGGAATGACGTCAATCCGAGCTCGTCCC
ATF1	TGTTTAAAATTACAATGACGTCACGGTGGCAGTAGTAA
ATF1	ACTCTTTCCATCAAGTGACGTCATCTATCTCTTATGAC
ATF1	ACCATAACTGGCTGATGACGTCATGCTCTCCTCTCAAG
ATF1	GCACGTAGCGCGCGCTGACGTCAGCCCTCCCGCGGGCC
ATF1	GCCACATCAGCGAGCTGACGTCACGCGCATCGTGGCGT
ATF1	TTCATCACTCCTTACTGACGTCATACCCGAAAACTTCA
ATF1	AAGAAAGGGAGGCTTTGACGTCAGGCGTGGGTGAGTCA
ATF1	TCACCGCGGCGGCGCTGACGTCAGGGAGCAGGGCCGCG
ATF1	TGTCAGCTAGCCCCGTGACGTCACCGCTGCCAGGGCCA
ATF1	TGGGGGAGCGGCTCGTGACGTCACAAGTGGGCGGAGTC
ATF1	TTTTCAAACCACTGTTGACGTCAGTAACTGAAATCACA
ATF1	ACGGCTCAGCTATTGTGACGTCAGTGCTATAGGGCGAG
ATF1	TTCATGTTTATTTTGTGACGTCACCTTCCTCTTTCCCC
ATF1	CCGCCGCGGCCGCGCTGACGTCACCACCCCGCCTCCCC
ATF1	ACATTGAATGCTCTCTGACGTCATTCACTCAGGCAGCA
ATF1	GCCCTCACCAACCCATGACGTCACCACCCCATCCCTGC
ATF1	GAGCAGCAGAAGTGATGACGTCACCACGGTCGCCAGGG
ATF1	TGACAACAAACGGCCTGACGTCACTCGCCTATATGGCA
ATF1	CCCGCTACTGCAGGATGACGTCAGCACAGCCGGGCAAC
ATF1	CTGAGCCAGTCAGGATGACGTCACCAGGAAGGCAGGAG
ATF1	AGCCCAACCAGAACATGACGTCAGAGGAGCGCCAGCGC
ATF1	GATTAATGGAGGAGGTGACGTCATTCCTTCCGTGAATT
ATF1	ACCCAGACAGTCGGCTGACGTCACTTCCGGATCGGTTC
ATF1	CCCTTCGCACTTCTATGACGTCACGGCCCTGCTCCGGC
ATF1	CACAGAGGCTTTCAGTGACGTCACACAGCAGGCTGTTG
ATF1	GCCGCCGCGGCGCGCTGACGTCAGAGGAGGCTGCGACG
ATF1	CCCGGGGCGGGGCGCTGACGTCACGGCCGCAGCCTCCG
ATF1	TTTGTAAACAATGGGTGACGTCACGTCGGGCCCTACCA
ATF1	ATCTCCGCGGCCGCCTGACGTCACTTCCTGGAAACCGA
ATF1	ATTCAGACAGGGCTCTGACGTCAGAATTCATTCTCCAC
ATF1	CCTTGTCTCAGGCAGTGACGTCAGTGTTGGGGGCCGTC
ATF1	TCAGAAAGCTGTCCATGACGTCAGCAGCAGAAAACCCT
ATF1	AGCATGAAGTTCCCATGACGTCAGAAACCACAGAGGGA
ATF1	TCCTGTGGCCGAAGGTGACGTCAACACCCACTGCGCGC
ATF1	ATGGTGCGGCTTCTCTGACGTCAGTATGCAGAGGCGCA
ATF1	AGACTGCAAGCTAGATGACGTCAGTTAACTGATAACTT
ATF1	AGACGTTATCAGAAATGACGTCAGAGGCAGGCCTGTGC
ATF1	GCTTGCGCGGCCCCTTGACGTCAACCACGCCGTTCCTC
ATF1	GCCCCCCTCGGCCAGTGACGTCAGGGCCCTCGGGCCCC
ATF1	TACATATCTTCTGCATGACGTCAATGTACAGGAGTATT
ATF1	AGTAATTCTTAGAAGTGACGTCACTGTAGGAGGAAATG
ATF1	GACTGCACAGACTGATGACGTCATAACATTCCCTTTCT
ATF1	GGTGGCTCCACGCGGTGACGTCAGGAGCAGCTGGAGTC
ATF1	AAAGCAGTCAGTCAATGACGTCATCACCCCACCCTCAA
ATF1	TTGGCCTCCATCCTCTGACGTCATCTCATTTGAGAATC
ATF1	TGGTCTCTACAACACTGACGTCATCCGAGTTGGTTACT
ATF1	CTCAGTGGCTCCTGGTGACGTCACTGTGCCCTGGACAC
ATF1	CCCGCCCCGGGACGGTGACGTCACCGTAGAGGTCCGCC
ATF1	CACTCTCACCAGATCTGACGTCAGTCTAAGGGCGGCTG
ATF1	TGGCCAGCCCTTGTCTGACGTCATTCCTGCTCCCAGCC
ATF1	TCCCTCCCCTGCCCCTGACGTCAGGGCCCGCCCAGGCC
ATF1	TGACTTCATCCACACTGACGTCACCCGCGGGGGCTCCC
ATF1	TCGTAAGTGAAAGAGTGACGTCAGGAGCGGACAGCCTG
ATF1	GGAACGTCCGGGCCCTGACGTCACTGCGGCCCGGGGCG
ATF1	CCAGGGCCGTCCCACTGACGTCAGGCGGCCCCGGCGCC
ATF1	CCCTAGTGAATGGCTTGACGTCATCCCCTTGGCGATGA
ATF1	ATTTTATAGGCGAGGTGACGTCAGCGCCACCAGGCCAC
ATF1	GCTTCCTCCCGGAAGTGACGTCAGAGCTTGGACCAGCT
ATF1	GGTCCAAACTTGGACTGACGTCACCCTCATTAGGGATC
ATF1	TAGTGCTTCCAGAAATGACGTCAGAGTGGGCTGAGATA
ATF1	CTCCGCGGGACCCGCTGACGTCAGCCTCTGTGACCAGC
ATF1	GCCCCCAGCGTCAGCTGACGTCACAATCGGCAGAGTAA
ATF1	AAAGCCCAGGCTAGATGACGTCAGCTGTATCTAACAGC
ATF1	TGTCTTTGTCTTTTGTGACGTCACAGACCCGCCCTCTA
ATF1	GTCTGCACCCCGCCGTGACGTCACGCCTGGGGAACGGG
ATF1	AATATTCATGGCAAATGACGTCAGTAGAGCTGACGGCA
ATF1	ATTCCTCATCAGCTGTGACGTCATCGCACATCAAATGG
ATF1	ATCCCGCTCTTCTGCTGACGTCACAAAGCTCGCCTCGT
ATF1	TAGGACCCACCCTAATGACGTCATCTTAACTTGATTAC
ATF1	GGCTGGCCTGGCCAGTGACGTCACCTAGGGGGCGGAGC
ATF1	TCCTGGCCGCCGTTCTGACGTCACGCCTCGGCGCGCAT
ATF1	ATGTAAACAGAGCTCTGACGTCACAGCCCAGGGAGGTC
ATF1	AACCCAGTCATGCGGTGACGTCACCGACCCGGCCGCCC
ATF1	GGCACATCTGCAGACTGACGTCAGTGTGCTCTGCCTCC
ATF1	CGTGTCCCTGCCACTTGACGTCAGAGGTGACACGGGTC
ATF1	CAGCCTGGAGAAGAATGACGTCACTGAACGACAGGGTG
ATF1	GAGCGAGCACGCCTCTGACGTCACGCGCTGCTCGTCCA
ATF1	CATAGCAACCCCCAGTGACGTCAGAGGGGCTGGGGCCC
ATF1	GACTACAACATTTTTTGACGTCAGAAGCAAATATATGG
ATF1	GAAGCCGGGTGACCATGACGTCAATATCTATCGTCCAG
ATF1	GACCGGAAGTGTTTCTGACGTCAACGCTACACACTGAA
ATF1	AGGTGAAGCAGAAAGTGACGTCATCGAACAAGGACGTA
ATF1	ATGCTGTCAGAGTGGTGACGTCATGGCCCCTGCCCATT
ATF1	GAGCCGAGCCGGACGTGACGTCACGCTCACTTCCGCCG
ATF1	GTGTGTTGCAGCGAGTGACGTCAATAGACGGCAACTTA
ATF1	GAAATAGTTGGGGGATGACGTCAGAAGTTCTGGGCTAG
ATF1	AGCAGCCAGAGAAAATGACGTCATAAACAGGAAAACAA
ATF1	GGGCTGCCTGTCAGGTGACGTCATACCCCCATCTATGA
ATF1	GCTCGCTCAGAGCCATGACGTCATGGGGCTGCTGAGTC
ATF1	CCTTGTTCATATCACTGACGTCATGCTGTTGTGATGTT
ATF1	CTGTTACCTAGAGGGTGACGTCACCACTTCCGTTTGTT
ATF1	CTGGGAGGGAGTGGATGACGTCAGTCAGCTCAGAACAA
ATF1	GGCATTTTGACATTTTGACGTCATCACTGGGGGCTTGC
ATF1	CTCTCCAGCTCAGCCTGACGTCACGTGACATTATATTT
ATF1	AGTGGCTTCCAGCCATGACGTCACATAACCGAGGAGGA
ATF1	GCAGAGCCGAGGAGGTGACGTCACCCGAGGACACAGCT
ATF1	AGCGGGCGCGTCCGGTGACGTCACAGGCAACCACCCCT
ATF1	CGATCACAGGTAGGCTGACGTCAGCGTCCTTGTTATCT
ATF1	TCAAGCCCTGTGTACTGACGTCAGGCAAACCATGTGTT
ATF1	CTAACCCTGCTCTTGTGACGTCATCTTTCCCCGCCCCT
ATF1	GGAGGATCAGATGGGTGACGTCAGTTTTTGGGGGTGGG
ATF1	GGAGAAAATGTGGGATGACGTCAGTAGGAAAAGGAGAT
ATF1	TTCACGTGATGTGAATGACGTCAGCCCCCGCCGGGTCG
ATF1	TGACACAGGTGGAGGTGACGTCACTTCCCCCCACATGG
ATF1	AGTCTGACACCAGACTGACGTCACATCAGAACATGTCA
ATF1	CCAAACTCAATTGTCTGACGTCACTGGGCCGTCGCGCA
ATF1	TTTCTCATTTGGACCTGACGTCACGAGTGCTATAAAAC
ATF1	ACGGTCCTTGGGTGCTGACGTCACGAGAGAGGGCGGTC
ATF1	CCTGCACTGCAGGGCTGACGTCACCGTCACTGAGCTAG
ATF1	TTCCCTAGTGGCTAATGACGTCAAACATCTTTTCATGT
ATF1	CTGATTGCTCCTAACTGACGTCACTCCCGGTCTGTCCC
ATF1	CGGGACCCGCAGACGTGACGTCATCGCGCTGCGGGCGA
ATF1	CGGGGAACGAGCTGGTGACGTCAGACGCGGTAGAGCCA
ATF1	ATTCTTATCACCTAGTGACGTCATAGCCCGTCATAACA
ATF1	ACTGCACAGATCATCTGACGTCATCTCCTAATGTCTTG
ATF1	CGACTGCTGGGCCCGTGACGTCACCCCGCTGTGACGCG
ATF1	AGAAGAGAACTGAAATGACGTCATGGAGGTGGCAGGGG
ATF1	GGGTTTTCAAGGGGGTGACGTCATATGCAAACCCGATC
ATF1	GGACGGCGCCGGGCGTGACGTCAGGGCCCGCCCCACCG
ATF1	CCTCCCGCAGACAGGTGACGTCAGCGTCTGAGATAACA
ATF1	TGGCCAGGAGTACTGTGACGTCACCAGGCTGCGTGACG
ATF1	CCCACTGGGACCCTGTGACGTCATCACAAAAGGCCACT
ATF1	GAGATGTGTGCATGGTGACGTCACCCGCCGCTAACAGG
ATF1	TCTCACAGCTAAACTTGACGTCAGCTCAGCCTGGAAGT
ATF1	TCCAGATATAGGAAATGACGTCAAGTTTTTAGAACTAC
ATF1	GTTGGCCGGGGCGGATGACGTCAGCTTTTGTGGTTTCA
ATF1	CATTGCCTCAGATTTTGACGTCAGAGGGCCACAAACTC
ATF1	GCCCGAGGGCCTGCGTGACGTCACTTGTTGCCTAGCAA
ATF1	GCCCCCAGGGAGCAATGACGTCACTGTGACCTCTAACC
ATF1	TGGCTGCCAGGGCCCTGACGTCAGGGCCGACCGCTGGA
ATF1	TCTTTTGGGAAGTGATGACGTCATGAAGGTTCTGCCCT
ATF1	AGTTCCCATGCAAAATGACGTCATCCCACTTTAAGCAC
ATF1	ATGACTGAAAGCCCATGACGTCACTAGTGGCTGGGCAA
ATF1	CTGAAGTGAGAACACTGACGTCACAGCTAAAGGATCCA
ATF1	AGTTCCTATCAATGGTGACGTCATTAAAAAGATTGCTG
ATF1	TGTGGCTGAACCCGGTGACGTCAGTGTGGCAGTGCGGA
ATF1	TCATCTGGCCTTTGCTGACGTCACTGGTGTCATTTCCT
ATF1	CAGAAGTGCCTCATGTGACGTCAGTGTCCAACAGTGAC
ATF1	AGGTGGACGTCAGGCTGACGTCAAATAACCAGACACTA
ATF1	CAGGCTGGAGTGCAATGACGTCATCTCGGCTCACTGCA
ATF1	AAACCCGCTCACCGGTGACGTCACCGAGCGCCCCCCCA
ATF1	CGAGAGGTATAACCCTGACGTCAGCCTGGGAAACTCCG
ATF1	GCCTTGACCCGGAAATGACGTCATTGCTGCCCACATAT
ATF1	CCCCGCACGGCGCCATGACGTCACACGCGCTGGTGTTT
ATF1	TGTTTCCAGGAACTATGACGTCATGTTGCTGGCTGCTG
ATF1	AAAGGCTTCTGCTTCTGACGTCATTTTCATCATCATCA
ATF1	AGGGCCATACCCTTATGACGTCATTCAGCCTTAATTAC
ATF1	CTTCATTCATCTCACTGACGTCATCAGGTCATCATGAT
ATF1	TGGAAATTCAGTCCATGACGTCAGCAAGCTCATTCTGC
ATF1	CCCGCCCAGAGGATGTGACGTCAACGCGTATCCCGCAA
ATF1	GTTAAGGGGTGGGGCTGACGTCAGGAGCCAAGATGGCG
ATF1	GAGAGGAAGGAGCTATGACGTCATGTGGTGAGGCTCAG
ATF1	TTTTTCTGTAACGGATGACGTCAAAATCCAGCTTGATT
ATF1	TGCTGCCAGGTGCGGTGACGTCACGGCCGGGGGTCGCG
ATF1	ATGATAACATCACTATGACGTCATAGCAGAGTGAGTCC
ATF1	GGACTGCTCATGCTGTGACGTCACATCCTCTCACCATG
ATF1	GTAACTGGAGTTAGATGACGTCACGAGGGCGGGGCTCT
ATF1	AGAGGCCCACTGCACTGACGTCACCCCCAGCAGCTGTC
ATF1	GTACTTTGTGCTCAATGACGTCATGTTGCAGCTGGCAA
ATF1	GCCCCCCGTCGGGCCTGACGTCAGCACGTCCCGGCGGG
ATF1	GTTCTCCCAGCAGCTTGACGTCATTCTGCATTGGTTGG
ATF1	GGAGGATGGGGAAGCTGACGTCACAGCAGCAAGGAGGC
ATF1	GCCCCGCCCCCGCGGTGACGTCACCGCATTCCGGCTCC
ATF1	TGTAAAAGTTTCTAATGACGTCATTTTTATTGTAATGA
ATF1	TGATAAGAATGCCATTGACGTCAGCAGAGTCATCATCA
ATF1	TTGAAGCAGTCAGCATGACGTCAGAAACCATGCTTCAG
ATF1	ATGTGGGCCGGCCGCTGACGTCATGGGGTCTCCCGGCC
ATF1	CTGATAGCTGGATGTTGACGTCAAGGATGATGCTAGAC
ATF1	TGTGGCTGCAGCTGGTGACGTCACACCCACACCACCCC
ATF1	CCCTCCCCATGAGGGTGACGTCAGCACTACCCAATTGT
ATF1	TCATACCGTGACCACTGACGTCATACCAAGAGCTGTGC
ATF1	GGCGCGGCTCCCCCCTGACGTCATCCGCGGCCCGCTCC
ATF1	GGGCACCTCTGTCCCTGACGTCAGCTGCACATTAGAAT
ATF1	GTTATTGGAAAGTGGTGACGTCATGTCCTGCCTGCAGC
ATF1	ATTTTACAAGGGACCTGACGTCAGTGACATGGGACCTT
ATF1	CTTCCGGTTTCAACCTGACGTCACTTCATCTAAGCACT
ATF1	TTCAGACACAATCTCTGACGTCAGAGACAGAGCCTCCA
ATF1	ATTGGCCGCTGAGCCTGACGTCATGGGGGCTGCAAACG
ATF1	GCATCACAATTTCCATGACGTCAATAACCACTACTCTC
ATF1	AACGGCCAGGCCCGGTGACGTCACTTCCTGCCAGGTAA
ATF1	AGCACATCCTGCCTCTGACGTCAATTCCTGTGCTTTGC
ATF1	AGGTGCCTTGCCCTATGACGTCATCAGAGGGACCGTGC
ATF1	TCTGACTCCAAAGCCTGACGTCACCTGCCCTGGGAAGC
ATF1	GAGCTCTTGGCCCTGTGACGTCAAAAGAGGACTCATTA
ATF1	TGCAGTGAGTCAAGATGACGTCATTGCACTCCCAGCCT
ATF1	CGTCTGTGACGTTTGTGACGTCACCGAGCAGAGGCAGG
ATF1	CTGGGCATCCCTTGCTGACGTCAGGGCAACAGAACCTC
ATF1	ACAACATCAAAACCATGACGTCAACACGGCATCATTAA
ATF1	GCTTCGCTGAGGTGATGACGTCACCTCTGGCTGCTTTG
ATF1	CCACATCCTCTGCGATGACGTCACAGCGAAACACTCAC
ATF1	AAAGATATGCTGGGGTGACGTCACAGATAATCTGGTGT
ATF1	GATGGCCGTCCGTTTTGACGTCAGCAGCTTTTAATAGC
ATF1	GCTCTCTCTTTGCCCTGACGTCACCTGCTTTCCAGAGG
ATF1	GGCAGGTGCATCACTTGACGTCAGGAGTTCAAAACCAG
ATF1	CCTCATTTTCGAAGCTGACGTCAGGGGAGACCGCCTGC
ATF1	TCAGTCCAAAAAGCATGACGTCAGCTATCAAGGGCTGC
ATF1	AACAACTCCTTCTCTTGACGTCATATTCTTCCCATTAC
ATF1	GAAAGGAGGAGGAAGTGACGTCAATGAGGAAAAAAGTC
ATF1	GTGGTTTTAGACAACTGACGTCAGATTTTACTGAAGCA
ATF1	TTCAGCTTGCTTCGCTGACGTCATCAAGATACTAATCT
ATF1	CGCCCCGCGGGGAAGTGACGTCAGTCCAGGGATCGGCC
ATF1	CCACCCCTCCCACTCTGACGTCACTGCTTTCTAACATT
ATF1	AGGGGTGGTTGCCTGTGACGTCACAGGACGCGCCCGCT
ATF1	CGGCGGCCAGCTGCCTGACGTCACCAAGCACGGGGGCT
ATF1	TCTCCTCCTTGCAGGTGACGTCACACTGTTCTGCTGAC
ATF1	CACAGTCCTGGAGGCTGACGTCAATGTAGAAGGGCTCG
ATF1	GTGTTAAATCAGTTGTGACGTCACATGTCATGCGGCCT
ATF1	TTCCATCTATGAAGTTGACGTCACTGACCACAGAGTTG
ATF1	GTAGATGCTACTTTGTGACGTCATATTGCAACTGGAGT
ATF1	TCTTCTCCTCACAGTTGACGTCATGCCCTACACTAAGA
ATF1	AAGTGTCCATGTCCATGACGTCACAGCTGGAACGCAGA
ATF1	ACTACAAAGAGCCTTTGACGTCACCTGGTTCTAATCTC
ATF1	CAGAACACTGCATACTGACGTCACTGTTTGGACCCTTG
ATF1	ATTCAGTACACTTACTGACGTCACTTTTCTTAAACTTT
ATF1	CGCCCTGAAAGTGCCTGACGTCATCTGATAGATTGGTT
ATF1	TTGGCGATGTCGCCTTGACGTCAGGCGTTCAGCCTCGC
ATF1	GCGGTTCGAACCCGCTGACGTCACAGGATCCACCCGCT
ATF1	GGTGAACTGGTTCTATGACGTCATATAGATCATGGACT
ATF1	TTCCGAAGCATGGACTGACGTCATCACCTAATTCTGAA
ATF1	AATACAAACAAGAGGTGACGTCATGTTAGAAAATGCTT
ATF1	TGGCGCGTCGGGCTGTGACGTCACCCCGCGAGCCCCGC
ATF1	TGTAACCAATGCCGGTGACGTCACGCACCCCCGTGCGG
ATF1	CAATCTCACTTGGTTTGACGTCATTGGAAATGCATGTT
ATF1	AGTGAAGCTTGGTAGTGACGTCATTCTTGCAAGATTGT
ATF1	CTGTAAACAACAGCCTGACGTCACCCCATGCAGTGGTG
ATF1	GACCAAGGAGGAAGCTGACGTCATAGCCAGGGCAGGAG
ATF1	ATGAAACTGGCCTAGTGACGTCATAGCCCCATCATAAT
ATF1	ACATCATGACTTTTGTGACGTCATCCATCAATCGCTTA
ATF1	TTGATTGGAGGTCAGTGACGTCATTCCGCGCTCACTCA
ATF1	GTCATTAGCTGATTGTGACGTCAAGATGAGGGGGACAG
ATF1	GGTGATGTTGGTAAGTGACGTCACCTCTCTGAGCATTG
ATF1	GAGCAAGCGGGGCGCTGACGTCAGGCCCGGCCGCGGGT
ATF1	GTAATTCCCCTGCTCTGACGTCAGCGCGAGGTCTTAAC
ATF1	GGATATAAAGCTGGTTGACGTCAATTACAACCACTCGT
ATF1	AATCTCCGGCAGACGTGACGTCAGGCGGCAGATCCTAA
ATF1	TGGGCGGGTCTATCGTGACGTCACTTCCGCCCGGGCCT
ATF1	GAGACACACTTTCAATGACGTCATTTAGAGTGACTACT
ATF1	TGTATTCCCCCCATATGACGTCAGGGCACTTTGAGCTG
ATF1	AGGCCAAGCTCCCACTGACGTCAAAGGCAGTTGGCCTG
ATF1	CCCAGCAGGTGGATGTGACGTCAGGGACGCACAACAGC
ATF1	AGGCTGTATGTGTGATGACGTCATCAGGCTGAATAAAT
ATF1	GCTTCTCCAGCGTTTTGACGTCACTGCTCACAGTGCTT
ATF1	CCCACTGCAGGTTGCTGACGTCAGAGTGAGTCACACCG
ATF1	GTATCAGGATAATGCTGACGTCATAAAATGACTTAGGA
ATF1	AGCTATTTACAGCTATGACGTCATCTTGTGGTCTGCTG
ATF1	CTCAAATCAAACAGATGACGTCAGTCTGGAAACAAGAC
ATF1	TGCAGGAGCTGACGCTGACGTCACAGGAAAACAAGCAT
ATF1	TTGCTTTCAAAGAAATGACGTCACTGTGCATACATACT
ATF1	GCCCTGGGGACTGGGTGACGTCAGGGGTGAGCCTCTCC
ATF1	AATGTATTAAGGATGTGACGTCAGTTCTATTGGGTTCC
ATF1	CAAATGCACACACCATGACGTCAAGCGACGTGGACGCT
ATF1	CCTAAAACTAAATTGTGACGTCAGTTCACTTAGTGACT
ATF1	TCCCGGCGGGGGCGCTGACGTCACGGAAAAGCCCCGCG
ATF1	CGCTGCTTTATCGCGTGACGTCACCCACTCTCCCGCCC
ATF1	AATAAAAGGAAATAATGACGTCATAAAGCATTTCCAGG
ATF1	GCGCGCGCGGCGCGCTGACGTCATCCCGCAGGGCTGGC
ATF1	CAATTCCTAGAGCAGTGACGTCATCACGTCAAGCAGCC
ATF1	CGTCATTCTTAGCAATGACGTCATTTTTACCAATTCCT
ATF1	AACGTGTATATGTATTGACGTCATCTAGGTGGACATTG
ATF1	CCCCTAGCTCAGCCCTGACGTCACGAAGCAGCACCCCC
ATF1	GTGTCAGGAGGCACATGACGTCAGTATGTTTCCCTGCT
ATF1	CGGTCTATTTCAAGGTGACGTCACCTACTATAAATAGC
ATF1	TGCTGCTCTTTTGGCTGACGTCATAAAACAGAGCCCTG
ATF1	AGGGCTGGTACACGTTGACGTCATCGTGGGAGAGACAA
ATF1	GCCAGGAGTTCCCTGTGACGTCAGTAATAACTGACCTA
ATF1	CCTGATGAGAAACCATGACGTCACGGAGCAACCCATGG
ATF1	GGTAGTTATGGGCTTTGACGTCAGGCTGATGTAGGTTC
ATF1	TCAGCCTTCCTTTGCTGACGTCAAAGCCAAAATAAGTG
ATF1	ACCAGTATTTACTTTTGACGTCACATGAGCTACGTCAA
ATF1	GATCTAGGGCCTTGGTGACGTCATCAAGAGCTGCCCTG
ATF1	TTTTTGAGCAGCTGATGACGTCAGTATTCCCAGCTACC
ATF1	ACGCTGAGCGCAGCATGACGTCAGCAGCGGAAGTGGGT
ATF1	AGGATGTTGGAAGAATGACGTCAGCATGTTTCCCTGAG
ATF1	GGGGACTAAGCACAGTGACGTCATCAAAGGGCACTCAA
ATF1	TTTTTCGCGGAATTTTGACGTCATCCACACGTGGGGGA
ATF1	AGCGTCGCGATGTGATGACGTCAGGCCCCGGCCAGGCC
ATF1	GGTTTGTGGTCTCGCTGACGTCATCTCGCTGACTTCAG
ATF1	CTCTTAAAAGAGCAGTGACGTCAGCTTGCTGGCAGGAC
ATF1	AGACACGTCATCCGGTGACGTCAGCCTATATACAGTTC
ATF1	TAAATGGGTTCAGTGTGACGTCATGCCTCAGTAGGGAG
ATF1	ACAAGCACACGCCTGTGACGTCACCCATGCTAGCCCTG
ATF1	TTACATCATGTCTATTGACGTCAGTTTACATATAGATA
ATF1	AAGTTTGTGCCTGCCTGACGTCACTAAGCAGTGTCAGG
ATF1	AAGCTTCCAGGAGAGTGACGTCATCCCCTTGTCATTTT
ATF1	AGTACAATGGCAGGGTGACGTCATGCTGCTCTGTTTCT
ATF1	CTGGTGTGGTTAGATTGACGTCATGGGGAGAGAAGAGT
ATF1	GGAGCAACAAGGCCCTGACGTCAGGGTGAGCTTGACCG
ATF1	CTGTGTTCTAGAAAGTGACGTCATTTTGCATGGTAGAG
ATF1	TCTGTCTGGGGAGGATGACGTCACAGCTGCTGAGGAAG
ATF1	CTGCGGGGCGGGAATTGACGTCACCGACGTGCTGGGTG
ATF1	TGCACACAGTAGCAATGACGTCATCATGACTCTGCTGC
ATF1	GGTACAGTCAGTCCCTGACGTCAGTCCTTGATCACGGG
ATF1	TCAGTGCCCATGGCATGACGTCATCCCAAGAATGCTTC
ATF1	TATTTCCAAAGGAAATGACGTCAGCGTGTCAAAGAGAT
ATF1	TCCCCAGGAAAAAGCTGACGTCACCCTCCCCTCACAGC
ATF1	GGGCGGTGCCCCTGATGACGTCACGTGGGCCTTTCCAA
ATF1	GCTCAGCCCTGCTGCTGACGTCACCACTCAGCTCCAGA
ATF1	AAGTAATGCAGGTAATGACGTCAATGACTCCACAGGGA
ATF1	ATCTGCCTAACCATATGACGTCACTGAATTTAGTTTCA
ATF1	AGATAAAATCATGTATGACGTCATTTATCGAGTCATTC
ATF1	GCTAATGTAGGATGATGACGTCATTGATTCCACTAAGA
ATF1	TGAGTTTGAAGAACCTGACGTCACTGATATAAATCAGG
ATF3	GGTGGCGCGGCGCGTTGACGTCATGGAGGCGGGGTGCT
ATF3	GCCCGGCGCGGCCCCTGACGTCACCCCTCTGCGCCACG
ATF3	CCCATGAATGAACATTGACGTCAATGGGGCGGGGCGCG
DNase-seq	TCTACAGAGCCTTTCTGACGTCACATGTAAATTCACAA
DNase-seq	CCCCAGCCCCTATGGTGACGTCACTTCTCACCCCCACA
DNase-seq	CAGGAGGATGTTAGCTGACGTCATCAATGATCTCATCC
DNase-seq	AGCACATTGCTGAAATGACGTCAGCCCGTGCTTTAGGG
DNase-seq	CATCCCAGCTCTGCCTGACGTCAAAGTGTTTTGGGATA
DNase-seq	TTGCTTGTCTTCATCTGACGTCAGCCCCTGGACAAATA
DNase-seq	GGAGGTTCAGAGAGGTGACGTCACCTGCCCAAAGCCAC
DNase-seq	GGGATAAGAGCTGGGTGACGTCACTCATGTCAGCCCAA
DNase-seq	CCCCTTGCCTGAGTGTGACGTCAGAATCACCATGGCCA
DNase-seq	GCCCTGGGGACTGGGTGACGTCAGGGGTGAGCCTCTCG
DNase-seq	TTGCAGTGGCTGGGCTGACGTCAGCTCATGGGGTCAGT
DNase-seq	GACCACATTTACAAGTGACGTCACCAGAGAAGCCTCAT
DNase-seq	GAGAGGGGAGATGAGTGACGTCACCACCCCAGAGTCTA
DNase-seq	TAGACTCCGGGGTGGTGACGTCACTCATCTCCCCTCTC
DNase-seq	TTGGTTGCCACTATGTGACGTCACTCAACGCGAACCGG
DNase-seq	CGGCGGTAGTGGCCGTGACGTCACGGGAGGGGGTCGGC
DNase-seq	TTGCTCTAGCCCTTTTGACGTCAATGGATTTCGATTAT
DNase-seq	TGACTTTAGGACGGGTGACGTCACAGCCAATGGACAGC
DNase-seq	GCTGTCCATTGGCTGTGACGTCACCCGTCCTAAAGTCA
DNase-seq	TGGGTGGAGAGATGATGACGTCAGACAGGTTCGACAGG
DNase-seq	GCCTGCGGCTCTGGGTGACGTCATGGGGGTGGAGGGTG
DNase-seq	AGCCACCCCAACACGTGACGTCATGGCCAGTAGGGAAG
DNase-seq	TGGGGCCCTGGACTGTGACGTCAGGCCAGGCGGGGCGG
DNase-seq	AGCTAGGCCAGACACTGACGTCACGCCTGCCATTTTGG
DNase-seq	ATGAAGATGGTTGATTGACGTCAAGCTATAGGAAGCTC
DNase-seq	ATGGTTCAGTCAGGCTGACGTCAACCGTTCCCCTGTGG
DNase-seq	AACCCCTGGCTCGCATGACGTCACCACGCTCATAGGGA
DNase-seq	GACTCTTAGCTTTGCTGACGTCAGAGCCCAGGCCTGAG
DNase-seq	TAAAATTAAGTAAGATGACGTCATGGATGTGGAGAAAC
DNase-seq	ATGCTGCTGAATTCATGACGTCAAGCTCCACTGGATCA
DNase-seq	CTCTCTGGTGGTCTCTGACGTCACTTCTAGGCTGTAAA
DNase-seq	CCATACTGGTGAAGCTGACGTCACTGTTGCTTTTGTTT
DNase-seq	TCTGCTGCCCTGGTCTGACGTCATCCACCCACGCCAGG
DNase-seq	CGCTCGTTACCTGACTGACGTCATGGCTTCGCCCTCCT
DNase-seq	CAATTCCATGTTTAGTGACGTCACTATGAAAATTGACA
DNase-seq	GAAACAAGATCCTGTTGACGTCACTGAGCCACTTGGAT
DNase-seq	GGGAGAGGACAGGAGTGACGTCAACTCTCCCAAGATCC
DNase-seq	GGGATATAAGTAGATTGACGTCAACTCTAGAAATGTGG
DNase-seq	TACCCCGTCCGGCTCTGACGTCACGGCCGGAGGGAGCG
DNase-seq	AGGACCAGTCTTTGATGACGTCAGCTAGGGTGTGGTTT
DNase-seq	GGGAGGAGGCAGCACTGACGTCACATGGCACCTGAAGT
DNase-seq	GCTCTACTGCTGGGGTGACGTCAGCTGCTTCGGCTGTC
DNase-seq	GAAACGGCAGGACCGTGACGTCACACCCGCCTGCTTTT
DNase-seq	TGGGACCAGGGAGGGTGACGTCACCGCCGGGCTTAGTA
DNase-seq	GTAATTGAGTTTAGATGACGTCATGAGGGTGGAGCCCC
DNase-seq	GTGGGGGCCAGGCACTGACGTCACAGGACGGGCGAGGC
DNase-seq	AAGGATTCAATCTCCTGACGTCAAGCCCCAGCCTCCGC
DNase-seq	AGCCCACCAGGTGGATGACGTCACTACCTCCGGGCTGG
DNase-seq	GTGCTCGGGCCAACGTGACGTCACCAGGCGGAGAGATG
DNase-seq	TCTCCCTGCCCCATCTGACGTCATATGTGCAGGGCTAA
DNase-seq	ACTGCATGACAGTAATGACGTCAATACTATATCAACAC
DNase-seq	CGGGGCACGCGCCAATGACGTCAGGAAAAGGAGGGCTG
DNase-seq	ACCGGCACAGGGCAGTGACGTCAGCTCTAGCTTCAGCC
DNase-seq	ACGTGGTGAGCCCACTGACGTCATTGCCTTGATTGACA
DNase-seq	CCCCTCAGATGGCCCTGACGTCAGGAGTGGAGAGGGGC
DNase-seq	AACAATGAGTGGGACTGACGTCAGGCCAGGGCTCCTGA
DNase-seq	GAATTGCGCGCCCAGTGACGTCAGCGCAGCCTGGCTTC
DNase-seq	TAGCGCCGCAGTCCATGACGTCAAAAGAGGAATAGAAG
DNase-seq	TCAGAGGCTAAGGTTTGACGTCATGTCGTGCCCCCACT
DNase-seq	GCCTGTGAAAGCTTTTGACGTCACGTCCTCATCCTGCC
DNase-seq	CTGGAAGCTTCGGGCTGACGTCATGGCTGGGCACAGAA
DNase-seq	GAGATCACTGAGCGCTGACGTCACCTTTAACAAAAACC
DNase-seq	CGTGCTCATCTGCTATGACGTCATGAATCCCACCAGCT
DNase-seq	TGGGACGTCTGGGCGTGACGTCAGCTTCCGAGTTCACG
DNase-seq	CCCATCCTCCATCTCTGACGTCACAGGCATCTGAGGGC
DNase-seq	TCCTGGATGGGCAGGTGACGTCAGGGATCTGGTGGCCT
DNase-seq	TCCCACAGCCTCTTCTGACGTCATCCACGGCTGGGAAG
DNase-seq	TCCCACAGCCTCTTCTGACGTCATCCACGGCTGGGAAG
DNase-seq	GGGTGGGGGACCCCTTGACGTCACCAGAAGGAGGTGCC
DNase-seq	GCTGAGCTTCAGGCTTGACGTCAGGTGGGAAGGGTGTG
DNase-seq	CTTGAACAAGCCTGATGACGTCAGACACATCAATTTGG
DNase-seq	CAGCAAGACCTGCAGTGACGTCATGTCTGTGGACGCCC
DNase-seq	CTTCCCAGATGCCCGTGACGTCAGGAGGTGAAGCAGGT
DNase-seq	GGGTTTCTAGGGCTGTGACGTCATGGGGCAGCTTTCGG
DNase-seq	GAGGCCCGCCCCTCATGACGTCAGATCGCCCCCGCCCG
DNase-seq	CCCACCCCACTGTCGTGACGTCAAGTGGGAGGATGGGA
DNase-seq	CCGGGGCGCCGTGACTGACGTCAGCCGCTAGAGGGCAC
DNase-seq	CGCGAACGCGACCGGTGACGTCAGAGGAGGGCGCGCGC
DNase-seq	ATGGGAAATCTGCTGTGACGTCAGGATTCTATTCTCAT
DNase-seq	GAAACTGGCCGGATGTGACGTCACCAGGTCCTGCGTCT
DNase-seq	ATTCCAAGTCACCTCTGACGTCACCCAGCTGCAGCCTG
DNase-seq	TGTCAGTTATTTTTGTGACGTCAGGTATACATTCTCCT
DNase-seq	TCCAGTCTCTGCCTCTGACGTCACGCGCCCGACTTCTC
DNase-seq	GCCCCACTCTGTCTCTGACGTCAGCGCCGTGCCCCAAA
DNase-seq	CGCCTCCGCTCCCACTGACGTCATCACGGCGCATCACG
DNase-seq	ATGATTCAGCAGCGCTGACGTCAATTTACAAGAATGAA
DNase-seq	GGCCTGGGGCTTGCCTGACGTCACACAGCTTAAAAGTA
DNase-seq	ACACTTTTCCCAGCATGACGTCACCTCATTTCTCACGC
DNase-seq	GCCGGGAGGATCCAGTGACGTCAGGCCTCCCTCGTGGT
DNase-seq	TGAGGCCACTGTTTATGACGTCAGAAACAGAGCTGCAG
DNase-seq	CCGCGGGCCGCCAGCTGACGTCAGCAGGGCCGCGCGCC
DNase-seq	CCCATTGGCTCTGGGTGACGTCAGAGCCGGCCCCGCCT
DNase-seq	TCTCCATGACAACGTTGACGTCACCGGCCCGGGGCTGG
DNase-seq	TTTGCTCATAGACCTTGACGTCAGTGATTTTAACAGTT
DNase-seq	TGCACACGTGAACGCTGACGTCAGCACTGACGTTCTGT
DNase-seq	TGAATGCCGGGGGTTTGACGTCATCCTGAGGAGGGTTG
DNase-seq	GATGTTGCACTCTCTTGACGTCAGTTAACTGTCACCTG
DNase-seq	CATCTCGCATTTTGATGACGTCAAACTCAATGGATGAG
DNase-seq	CCACGGCACTGAGCATGACGTCATTCTTGGAGAAGTTA
DNase-seq	AAGTCACAGGTTCCGTGACGTCACAGGTGGGCAGGCGC
DNase-seq	TGGGGCCCGGCAGCGTGACGTCAGACTGCGGCGGGGGT
DNase-seq	AGAGGGCCAAGTACTTGACGTCAGAGAAGGGAGATGGG
DNase-seq	TTAAAAACCCGCGTGTGACGTCACAAGGCGCGGGACAA
DNase-seq	CAGAGCCAGGTGTTTTGACGTCAGCTGAAGCTCTCATA
DNase-seq	CGCCGACGAGCGCCGTGACGTCACCAGCCGGGCGGGGC
DNase-seq	CGGCCCTGACAAGAGTGACGTCAGGGCCCGCACCTCGC
DNase-seq	GGGCAGGGAGGGGGATGACGTCAGCACCCACAGCTCCC
DNase-seq	CTGCTCTTCTCTCCTTGACGTCAGTCACTTGTCTCCCT
DNase-seq	GGCCATCTACGGGGATGACGTCATCGAGCAGCAGCTGG
DNase-seq	GGCAGAAGCAGGGAATGACGTCAGGAAGGTAACTGAGG
DNase-seq	GCATGAGTGCCATGGTGACGTCATCAGCTCCGTTCACA
DNase-seq	CTTCCTGGCTTGTACTGACGTCATAGTCCTAGGATGAA
DNase-seq	TGGTGGGGCGTGCGCTGACGTCACGGAACTGCCCGGGC
DNase-seq	CGGGGCCCGGCATTGTGACGTCACGGGGCGGGGTTTCC
DNase-seq	CCTCGCTCGCGGCTATGACGTCACCGCCCCGCCCCCGC
DNase-seq	TTGGAAAGGTGACCATGACGTCAGCCTGCAGGACAGGT
DNase-seq	GGCTCGGAGCGGAAGTGACGTCAGCGCACAATCGCCAT
DNase-seq	GGCCACAAGACAGCCTGACGTCACCACCTTCAATTAAC
DNase-seq	GTGACCTTGGGCAAGTGACGTCACTTCTCTGAGCCTGT
DNase-seq	CATGGGTGGGAACTTTGACGTCATGGTCCCAGAGAGTG
DNase-seq	CGCGCCCCCAGAGAGTGACGTCAGCCTGGCCTGAAACC
DNase-seq	GGTGTGGCTTCCACGTGACGTCAGAGGAAAAGAGCAGA
DNase-seq	CGGGGACCGGGGCGCTGACGTCACCCGAGCGAGGCAGC
DNase-seq	GCCTCTGTGCTGCTCTGACGTCATCACTCACCCACAGA
DNase-seq	CCACCCACCCTCTGGTGACGTCACACCCCCGCAGCCAA
DNase-seq	ATCTGGGTGGGCCTGTGACGTCAGTATCTTGGGCGGGT
DNase-seq	TTGGTATCCTAGCAATGACGTCAGAGGGAATCCCTCGC
DNase-seq	CAACATACAGGGCACTGACGTCACTTGTCCAAGTCGAA
DNase-seq	GCGGGGTTTCCTGCGTGACGTCACCAAGACCATTCACT
DNase-seq	CCGCCTACGCCCCCATGACGTCACACTCACCCACCAGA
DNase-seq	GCCGGGTTCTCTCTGTGACGTCACAAAGGCCCCGCCAT
DNase-seq	CCCCACCCGCGGAGGTGACGTCACTCTCCCCTCCTCAG
DNase-seq	AGGTGCTCACATCAATGACGTCATCCCCATTCCCAACG
DNase-seq	CTCCTAACCCAGGTGTGACGTCAAACCCTCAGGGGCCC
DNase-seq	TCCAGCATTCTGGAGTGACGTCAGGATCTTGGCACATC
DNase-seq	ACAGCGGGCGGCAGGTGACGTCACATTAGTATTTAAAT
DNase-seq	TGCCACATAAAGTTATGACGTCAAATAGTATACATTTG
DNase-seq	TGCCAAGGTCAGCCATGACGTCATGATCCGGGGTCACA
DNase-seq	AGGAGGGTGGGTGCATGACGTCAGGTGGAGCTGGTGCT
DNase-seq	GCCCTGGGGACTGGGTGACGTCAGGGGTGAGCCTCTCG
DNase-seq	CCGTCCGCGTCCTCGTGACGTCAGACCCCGCCCACGCG
DNase-seq	GAGCCCTCTCCATGCTGACGTCAAAGGGAGACCCAGTC
DNase-seq	GGCCTGCCCGGGGCCTGACGTCATCACATCGCGACGCT
DNase-seq	CCAGGGGGTGGAGTATGACGTCACTCCCAATATAGCAC
DNase-seq	GGGCTCTACCCCACGTGACGTCACGCGGCGGGGCGTGG
DNase-seq	CTAATTGAATTCTAGTGACGTCACAGCTTTGTCCAATA
DNase-seq	CACTCTACTCAAGTATGACGTCACCGTGATTTCACTGA
DNase-seq	TCAGTGAAATCACGGTGACGTCATACTTGAGTAGAGTG
DNase-seq	CCGCGGTGTCAGCGGTGACGTCACAGCCCGGCCCCGGC
DNase-seq	GGTGCAGCTAGAGAGTGACGTCAAACCCCTGACTAAGG
DNase-seq	GTTGGGAGGGATAGGTGACGTCATGCCCACGCCGCTGA
DNase-seq	GACCTCATGTCTTCATGACGTCATCACTGCCCCAGGCC
DNase-seq	AAGCCACTTAATGACTGACGTCATGCCCCGGGGGAGAT
DNase-seq	AGAAGCTGGCCTGCATGACGTCAGACTCTCTCCTCGCC
DNase-seq	GCCTCTCCAGCATGGTGACGTCACGGAAGCCTCAGACT
DNase-seq	AGCCCCGTCTAGCGCTGACGTCAGACCGTCTGCCTGCC
DNase-seq	GTGTCACTCCCATGATGACGTCATGTCAGGAGACACTC
DNase-seq	TGGAGCATAAACAAATGACGTCACTAGATCCACCAGCC
DNase-seq	CGCGCGAGAGGAGCATGACGTCACGGGAGAGGGGCGTG
DNase-seq	ACCCAGGCCAAACAGTGACGTCAATCCTGGAGCTTCCC
DNase-seq	TGTCCTCAAAGACTATGACGTCACATGCAGGTTGCGTC
DNase-seq	CAGGCAGGGAAGAGATGACGTCAGCGGATGCTGGGCAC
DNase-seq	TGGCTGGAGAGTACCTGACGTCAAGAGAAGGTTTCCTT
DNase-seq	TCTCCACCATGATGATGACGTCACACAGGAAGCCCTTG
DNase-seq	CTCACCCTGATGGGGTGACGTCACTCTCACCATGAGTC
DNase-seq	GCGCACACAGCCATATGACGTCATCTACAGCCCTGGAT
DNase-seq	TATGCTTCCTGAGTCTGACGTCATTCCAGGGAAGGATT
DNase-seq	AAGCCCTTCATCTGCTGACGTCACTCCTATGTAACAGG
DNase-seq	TGCCTTCTCACCCGGTGACGTCACTGATGTCACCCCTC
DNase-seq	GCTGTGTGCCTTTTATGACGTCAGCAGCTGGGTTTGCT
DNase-seq	AGGGGCCGGCGTCAGTGACGTCAGCGAGACCGAGGTGA
DNase-seq	GAGCCACAGACATAGTGACGTCATGAGGGCTGTGCTTT
DNase-seq	GGTGCCTGGTGGGAGTGACGTCATGCCGAGCGCGCAAG
DNase-seq	ATTGGTTCTGCCCCCTGACGTCATCCAACAGGAAGCGT
DNase-seq	GAGCGCCGGCTGCCCTGACGTCAGCATGGCCGCGGCCC
DNase-seq	CAAAAACAGGGGAAATGACGTCAGGTAGGGGGAAAGCA
DNase-seq	GGGAGGCCTCTTGATTGACGTCAATCAAGGTGGCCCCA
DNase-seq	GTTCCTCTTTAGTCATGACGTCATCTGCATCCACCTGC
DNase-seq	CACCCGGCCAGGCCCTGACGTCAGTGGCATTAACCATC
DNase-seq	CCCCGCCCCGGGAGCTGACGTCATAAAAGGAGCTCTGG
DNase-seq	CTTCAACTCCGCGTCTGACGTCAACGCAAAGGACAAGA
DNase-seq	CCCCGGGACGGCCCGTGACGTCACGGAGGGAGGGAGGT
DNase-seq	GAGCCCTGCAGGCCCTGACGTCACGAGGTGGGGGTGGG
DNase-seq	CGGCCCGGGATGCGCTGACGTCAGCGCGGAAGGCGCGA
DNase-seq	AGCCCAAAGGCTTGCTGACGTCACAGATTCATGAATGG
DNase-seq	GGGGAGGGGGCCCGATGACGTCATGGAACAGTTGGAGG
DNase-seq	GCCCTGGGGACTGGGTGACGTCAGGGGTGAGCCTCTCG
DNase-seq	CGGCCTCGCCGCGCTTGACGTCAGTGATGTGCTCCGTG
DNase-seq	CGAGCCCTTCTACATTGACGTCAGCCTCCAGGACTGTG
DNase-seq	CTTCAGCGAGGAGAGTGACGTCAGATCCCGGGGACCAT
DNase-seq	CTTCAGCGAGGAGAGTGACGTCAGATCCCGGGGACCAT
DNase-seq	CGCCCTCTGCCATGATGACGTCAGACGCAGCAAAGGCC
DNase-seq	CTTCCACGTCTGCCGTGACGTCATGTCAACCTGTCACA
DNase-seq	CTCTGCTTCACCTTTTGACGTCAGAGGGAGGAAAACCA
DNase-seq	AAGCCTTCGCTTCTGTGACGTCAGCGCTCCCTCCCGCG
DNase-seq	GCCACTGGTGGTCAGTGACGTCACCCCCGAGGCGTCCG
DNase-seq	TTGATTTTGTCATTGTGACGTCATTCCAAGATGGGGAT
DNase-seq	TCCCAGTCCGGGGCTTGACGTCAGTGCCTCCTCCCGTG
DNase-seq	GGGGGCCGCAGCCCATGACGTCAAGGCCCGGCCGTGGG
DNase-seq	CGCCTCCCCGTGAGGTGACGTCAGGAGCCCGGCCCGCG
DNase-seq	GCTCCCCTGGCTGGCTGACGTCAGAGCTTAAAGTTGTT
DNase-seq	AGCTCAGAAGATTGATGACGTCACACCTGGCCCAGTCC
DNase-seq	CCACAGCGCGCCCCTTGACGTCACCGCTTCTCGCGCGC
DNase-seq	GGACCCGGGGAGAGGTGACGTCACCCGCCCGGCTGGCC
DNase-seq	TTAAAACTTGTGTGTTGACGTCATCAGTCTGTCGTAAG
DNase-seq	AGGACGGCGGGGCGGTGACGTCACCCCCAGCGGGGATA
DNase-seq	AGAGCTGTTAGATGATGACGTCAGGACAGTGTTGAAGG
DNase-seq	CTGGGAGGTGGGTGGTGACGTCAGGCAGAACAAGACGC
DNase-seq	TGCGGTCATGGTGAGTGACGTCATCCAGGGCAGGAGGA
DNase-seq	CGATCCTCTCAGCTATGACGTCAAGCCTCGGGGAGACA
DNase-seq	CTCACAGATGGGTTTTGACGTCAGAGGAGAGAACCAGC
DNase-seq	GCATCACCTTCTCTATGACGTCATTGAGAGCCTGCTCT
DNase-seq	GCACCCATCCAGGGGTGACGTCAGCAGGGCTGGGAATG
DNase-seq	GTCATTCTTGGAGACTGACGTCAGACCGAGGATTTGGC
DNase-seq	GGACGGCGCCTTGTGTGACGTCACAGCCCCGCCCAGCC
DNase-seq	TCGGAGGAGGGGGAGTGACGTCACAGCGATGTTCAAAA
DNase-seq	CTGGCGCCGGCTGCGTGACGTCACCCATTCACGGAGCC
DNase-seq	GACCTAAGTGCCCTGTGACGTCAAGCCCGGGCCAGCCC
DNase-seq	TGTGACGCCTAGGGATGACGTCACGCAGGTGAGAGCTG
DNase-seq	CCGCCCGCCCCGCTCTGACGTCAGGCGTCTTGGAGCGG
DNase-seq	GAGGACAGTAGGAAGTGACGTCAGAGAGGGACAAGGCT
DNase-seq	GGGGACTCCTTTGGATGACGTCATCAGAAAGCCTTTCA
DNase-seq	GGCCAGCTGCCAGCCTGACGTCAGAGCAAATTCCACAT
DNase-seq	AGTCACATGGTGGCATGACGTCAATGGGGGCAGGGCCA
DNase-seq	AAGGGCTTCACATTATGACGTCATCGCCTCCCAAGGGC
DNase-seq	TGTGTCACAGTGTCTTGACGTCATGGTCACACAGACTC
DNase-seq	GTAGGGGCCCAGCTCTGACGTCACAGCAGGTGACACAG
DNase-seq	TGGCTGAGGAGGGGGTGACGTCACTCCCAAATTACAAG
DNase-seq	CAGCAGCGTGGCCAGTGACGTCAGCAAGCCTGTGCTCA
DNase-seq	CTCAGCAGGTGCCTGTGACGTCAATTACAGATGCCAAC
DNase-seq	TTCAAGCTCCCAATATGACGTCAGTGAACTTGGAGCTG
DNase-seq	TTGGAATCTGCCTGGTGACGTCATTTCTGCTGCCGGTC
DNase-seq	GAAGAGCTGCCATTCTGACGTCAAAAAACTACTAAAAC
DNase-seq	CCAGACAACTCCCCGTGACGTCACCAGCAATGTCCACG
DNase-seq	GTTTTAGTAGTTTTTTGACGTCAGAATGGCAGCTCTTC
DNase-seq	CTGCTAAAACAATCATGACGTCATCTGCTGTGCACTGG
DNase-seq	GAAGGCCCGCCCCTGTGACGTCACCGAAGGCGCCCCCC
DNase-seq	TTGGCCCATGCTCTTTGACGTCACGGACTCGACCTTTG
DNase-seq	AAGAGTAGAGTCACCTGACGTCACTGCAGACACCTCGC
DNase-seq	GCAAGGTGTCTGCAGTGACGTCAGGTGACTCTACTCTT
DNase-seq	TGGTCAGTCGCCCCCTGACGTCACAGGCGCACGGCTTC
DNase-seq	ATGTCAGCAGTCAGTTGACGTCAGCCCCGCCCTCCCCC
DNase-seq	GGGTGGGGAGGAAGGTGACGTCAAGAGACTGGGTGCAG
DNase-seq	GGCAACAGGATGCAGTGACGTCATGTCCGCGCGTCCTC
DNase-seq	AGACGGGTAATGTGCTGACGTCATAACAAGGTTTGAGG
DNase-seq	TGAGCATCAGAATGGTGACGTCAGGCCCAGTCCTTCCC
DNase-seq	GAAATTAGAGGGTAATGACGTCAGCACCGGCCCAGGGA
DNase-seq	CCACATGCTAAGGCCTGACGTCATCAGGCCAGGGTGGA
DNase-seq	CCAGGGGGTGGAATATGACGTCACTCCCAATAGAGCAG
DNase-seq	TGGTTGACCTGGTACTGACGTCACAATTGTTCAAATCT
DNase-seq	GTGGGGCAGCATGATTGACGTCATGAGCCCACAAGATG
DNase-seq	GCCCTGCAGGAAAGATGACGTCACCGTCGGAGCTCCTG
DNase-seq	CTCATGCGCGCGGGCTGACGTCAGCACCCCGCCCCCGC
DNase-seq	CTGGCGGGTTGCCCGTGACGTCACGGCGGCTCGCGCTC
DNase-seq	TTCACACTGAACTGATGACGTCACCACCCAGGGCCATG
DNase-seq	CCCCAAGCGCTGGCCTGACGTCAGGCCGTAGGAAGGCG
DNase-seq	AGCGTCGCGATGTGATGACGTCAGGCCCCGGGCAGGCC
DNase-seq	CGTCCTGGAGAGCCGTGACGTCACCAGCTGTCGGGCGG
DNase-seq	CTCCCCTCATCAGACTGACGTCAAGGGGTGGTCATGTG
DNase-seq	AATGAACATAGGTTTTGACGTCAGAAAGATCTAGATTC
DNase-seq	CCACTCTGCATTCAGTGACGTCATGTCAGTGGCTTGAA
DNase-seq	ACAGAACCAGCTTGCTGACGTCACAGCCCGAGTTTCTA
DNase-seq	ATTCCAGCCTGCTGGTGACGTCAGCAGGCAGTCGCCCT
DNase-seq	CAGCTGGGTTTCCACTGACGTCACTGCAGCCCCACCTC
DNase-seq	CCTGCACTAGGGAGCTGACGTCAGCGCGGGAGGCAGAC
DNase-seq	TCCGGCGCGCTTTGGTGACGTCAAGCTTGGTCAGAGGA
DNase-seq	ACTGACTCAGCTGGTTGACGTCATCAGCTTTGGTCACC
DNase-seq	GCCAGATCTTGGGCGTGACGTCACCGTAGCCCACGGTG
DNase-seq	GGCCTGTTCCTTTGTTGACGTCAGGCTGAGATTTTAGA
DNase-seq	ACATCATAACGGCCCTGACGTCACCTAACTGCCGAGTC
DNase-seq	GGTCTGGCCCCTTTGTGACGTCATGTAGGGCCCGTCGA
DNase-seq	AACAACTCCTTCTCTTGACGTCATACTCTTCTCATTAC

## Sheet: CRE_half_site
ATF1	#peaks = 3249				3058
ATF3	#peaks = 343				154
DNase-seq	#peaks = 11500				10251
ATF1	CCGGCGCATAGGCAATGACGCAACTCCGCCCTGCG
ATF1	GCCGGCGCGGAGGGATGACGCGAGGAGGCAGCGAC
ATF1	CTTCCGGTTACGGAGTGACGCGGAAAAGGCGCCCA
ATF1	CAGTCTGCCCCCGGATGACGTAAAAGGAAAGAGAC
ATF1	GGGACTACGACCAATTGACGGTCTCGAAAAGTCTG
ATF1	GCGTGGCTTTAGCTGTGACGTCTCCGGTGGCGGAT
ATF1	GTAGAGAGGGAGAAGTGACGATGGTGATCGTTGCT
ATF1	GTCCCTGGTGGCGAGTGACGCAGCACTCCGAGCGC
ATF1	ATCCCGCAGTCATTGTGACGCAATCCCACAGCCTT
ATF1	TACGTCCCAGCGTGGTGACGTCGAAGCCTGGAGAC
ATF1	ACTGCCTCTGTTAAATGACGTACTTCCTGAAAGCC
ATF1	TACGCTGAGACGCGCTGACGTAGCAGCCCCCTTCG
ATF1	GTACAGCAATTACTGTGACGTAATAAGCCGCAACT
ATF1	AAATCGCAAAGCACGTGACGTATGGGATCTCACTG
ATF1	CCCGGCGCCTCTTGATGACGCGAGCATCTTCCAAC
ATF1	GAGGATGACACAAGATGACGTAAGGGAGGTCCCCA
ATF1	TCGCGCGCATGTCTATGACGTAACGTGGGCAAAAG
ATF1	CTAGGCTCTTGGCCCTGACGTGAGGCGCGCAGAGA
ATF1	CTGGCCGCGTAATCGTGACGACAGCGCGCCAGCGC
ATF1	GCGACGCTCCGGAAGTGACGTGCTTTCCCGAGCCG
ATF1	TCACCCTAAAAGTAGTGACGGCCTCTTCATTACTC
ATF1	GACTCATGCTTGTAGTGACGTGGCTGTAAACAAAC
ATF1	GAGGCTCTCCAGCGGTGACGTAATCAGACCTGCAT
ATF1	GGGCGTGGAAGGAAGTGACGCAACGTAGAGGCGGG
ATF1	GTGGAGTCTCCATGGTGACGGGCGGGCCCGCCCCC
ATF1	CCTAAGAGGGGCGCATGACGTACATCCGCTAACAT
ATF1	CTTCCTGGATACTCATGACGCAGACTCAGTTCTCA
ATF1	GAATTCTGCATATGCTGACGAGGAGCTCTGATTGG
ATF1	CTGCCTAGCAACCACTGACGTTACCACAGGCAGCG
ATF1	GCCCGGCGCAGCGCATGACGTTATTACGACTCTGT
ATF1	GGAGGAGCCATCGAATGACGCGATAGCCTTCGCAG
ATF1	GGTTGCTACCCGCAATGACGTTTCCCCCCTCGGGT
ATF1	GCTGGCGCACGCCGCTGACGTAAGTAGCCTTGCGC
ATF1	GAGGCCCAGGTCGTGTGACGTCGACAGTTGCTGGG
ATF1	CTGGCGTCGCCGTCGTGACGTATTTTTCCTATGCC
ATF1	CGCCCGTCCGTTGAGTGACGCACTTCCGGTTCTCC
ATF1	CCTGGCCCTCCTTGATGACGTAATCATCGCGAGGC
ATF1	ACTCAGCCCAATCGTTGACGCCCAGCTTCGTAACT
ATF1	CGCGGCGCACGCGGATGACGTAACAAACGCGCGCG
ATF1	TGGCTTGGAGACAGGTGACGGTCCCTGCGGGCCTT
ATF1	GTCGGCGCGCAAGTATGACGACACAGCCGCGCGCC
ATF1	GGTGCTGTCCGTCGGTGACGCAAGCAGGCGGGCTT
ATF1	CGAGGCGACGCAAAATGACGTCTCGCTCCTGCACA
ATF1	GTCGGCGCGCTAAGGTGACGACGGCGGCAGCCGGA
ATF1	GAACGACCGAAGGAATGACGTTACACAGCAATGTG
ATF1	GTTCTTTGCGTGCTGTGACGTAAAAAGCAGCGCCG
ATF1	AGCCCTAGTAACCGATGACGTATGGATCTCCACAC
ATF1	AGCCGTTTCTATGGGTGACGACGTATGGCAACGCG
ATF1	CAGGCAGGGATGAGATGACGTAAACTTCCTCAGAT
ATF1	CGGGGCTGTCACTGATGACGCGAGACGCTGCTGCC
ATF1	TCTGCCGGTGACCCATGACGTCTCGAGGCTCTGTG
ATF1	GTTTACGAGCCTGGGTGACGCCCTGTTCCGCGTCC
ATF1	CAGGGGCGGCAGAAGTGACGCAACGCGGTTGCGCG
ATF1	CTCGGGCGCAGCCACTGACGCCAATGTGGCCCAGG
ATF1	CAGAAGGCGGGTCGGTGACGTAATGCGGGTTGATT
ATF1	AGTTGCCAGGACAAATGACGCAACTGAACACAGAG
ATF1	CTTGGCTCGGACTGATGACGCACAGCAGACGTAAG
ATF1	ATAGAGTGCGGAGGTTGACGCTAACTGCTAAGGTC
ATF1	CAGCCTACGGTGCGGTGACGTCGCCAGTAGCTGGG
ATF1	TTTTGACTCACTTTGTGACGTAGGTCTTTCTCACC
ATF1	ATGGCCGCAGTTCGATGACGTAAGACGCAACCGCC
ATF1	CCGAGATGCTCTCCGTGACGCACTTACGCCTTCCG
ATF1	TGATGAAATCATGGATGACGCAGGCGGAGCCGCCT
ATF1	CGACCCAAGCGGAAGTGACGTTAGGTGTCCGCCGG
ATF1	GAAGCAGTATGTGAATGACGTAGAAGTATTGCGCC
ATF1	TGAACTCGAGACTCGTGACGCCTTAAGCGTGCGCC
ATF1	GAACCACATCCCAAATGACGACAGTTATTTCTCTT
ATF1	GTAGGTCTGCCTTCATGACGCAATATTAGGGCAAG
ATF1	ACGCAGATTTGAGAGTGACGTAACGTTGGGGCACC
ATF1	AGCGCAAGCTCGCGTTGACGCATGTCAATAAGATT
ATF1	AGTTATGCGCGGGAGTGACGTCTCCTAACGCCAGC
ATF1	GTGGGGCCTCCGCTGTGACGCAGAAGCTGGGGCGG
ATF1	GACGTTAAACGTACGTGACGCCCTATGCGGGAGCC
ATF1	TGAGGAGTCCAGGCATGACGTAGATAGGTCGCTTG
ATF1	ATGTGTGCATCTGTGTGACGTGTTAAAATTGCTTC
ATF1	CTATGACCTCCAGAGTGACGTAAGTTTCCTTGATG
ATF1	CCGGGTGCAGGTGTATGACGCGTATGGAGTTTCTG
ATF1	CACGAAGCCACGCAGTGACGTCGCCACGCACGTAC
ATF1	AAACGTGCCCGGAAATGACGCCTGTAATGCTGAGA
ATF1	AGACTGCGGGGACAGTGACGTCTGCCTTTCCTTCC
ATF1	ACAGTCCAAGCATGATGACGTGAATGTGATGTTTG
ATF1	TCAGCCAATAGGAGCTGACGGGCAGGGCAGGTCGC
ATF1	GGTTGGTTCAAGCAATGACGTAGCCCGGCCGGTGT
ATF1	GCTGGCCCTGGCTGATGACGTGTTCCTCCATCCTT
ATF1	CCAAAGCTGAAAGGTTGACGTAACCTTTCAGCTTT
ATF1	CCAACGCCCGCGTGATGACGCAAGAGGCGCCACCG
ATF1	AGGGAAGCAGTCAAATGACGTGATCATAAGAAGAC
ATF1	TTGCATTCTCGGGCCTGACGATTGGTCTTTCCAAG
ATF1	TAGTCGCGCCTTCTGTGACGTCCAATGGCAGAGGT
ATF1	CGGTGGCGCAGGCAGTGACGCACTCACCACGCTGC
ATF1	TTGACTCACTCTTTGTGACGTAGGTCTTTCTCACC
ATF1	ACTTGCTCAGCAGCATGACGACATAGATTAAATCC
ATF1	GAGGCTGCTGAGGAGTGACGTAATGACTCTGACCT
ATF1	CTGGGCGTAGAATAATGACGTATAAGGATGTGGAG
ATF1	GCGTCCAGTCACAAATGACGTCCCTTCTGTACCCC
ATF1	AAGGTCGCGTAGCGATGACGTCGTGGGGGCCTGGC
ATF1	TGGCTGCAGGCGCCGTGACGCAACGGCGTCCCCGG
ATF1	ACATTCACCACCGCGTGACGCGGCGCCGGGTCGCC
ATF1	TCATTGTTTGCAACATGACGTAATGTCAACAGACC
ATF1	CCCCTCCCCCGGAAGTGACGTGTAGCGACTACGGC
ATF1	GTGAGTGATGGAGTATGACGTAGTCTTCTGACCTT
ATF1	CAAAAGTGCAAGGCCTGACGCAACCAATGATTTGT
ATF1	TGGACGCTTGCTATGTGACGCCACTTGGAAGGGAC
ATF1	GTGCTGAAGTTCCTGTGACGCGGAGACTGCGCGCC
ATF1	AACCAAAAGTCGCTTTGACGAAACAAATCTAGGAC
ATF1	TTAGTCGCTTGGCGATGACGTAAGACACGGAGTCT
ATF1	TTCCGGCGAAGGCGGTGACGCAAAGGATGGCGTAA
ATF1	AGAGTCCGTGCGTGATGACGTCGACGCGGCGACGT
ATF1	TTCCTTTCCCAGCGATGACGTAGAACAACGTTTGA
ATF1	GCCTGGTACGGTGGCTGACGTCTGCAATCCCAGCA
ATF1	GGAAGTTACGTCGGATGACGCCGGCTCCTTGGCTT
ATF1	CATTAGGGTGGGCCGTGACGCAGTATGACTGCTGT
ATF1	TTCCGGCGCGCGCAATGACGTTAGCGAAGCGCTCG
ATF1	TTGCCAGTCCCAGGCTGACGTAATGCTATTAATAG
ATF1	CAAATAAGGGTTCTATGACGCAGAGACGCAGCGTG
ATF1	ACTCCCCTTCCAGACTGACGAAATTCTTTTTGTGA
ATF1	CTGCGCGCAGCTTGATGACGACTTTCGGCGCCGTG
ATF1	GCCTAGAGCCCAGGGTGACGTCCCTTCGCATTGCC
ATF1	TCAATTGTGATTGGTTGACGATCCCCGAGGGAGGG
ATF1	AAAGTTTTGACAGTGTGACGCCAGTGTCGCCTCTA
ATF1	CTGCCCGGCTCCGGGTGACGTCGCATCCTCCGATT
ATF1	ATCTTATCTGGCTGGTGACGCACAGTAACTGTGCG
ATF1	CACGTCGCGCGCCGCTGACGTCCCAGGCTGTGGGC
ATF1	TAAAGCCCAAGCCACTGACGTTGTCAGTTCCCTTT
ATF1	TTGAGACGCCGGAAGTGACGCTATCGTTGGCGGAA
ATF1	ACATTGTCTCTTTTCTGACGTTTTCAGCTGTGATA
ATF1	ATCCCTGTCCTTAAGTGACGCATGACTGTAGTACT
ATF1	GGCCCGGCCGCCTGGTGACGCACTTCCGGCAGCGC
ATF1	TTTTGAGGCTCAGAGTGACGCCCTCTAACCTCACA
ATF1	CACGTAGCGCGCGAGTGACGCATAATATGTGGGCC
ATF1	CGACTCCATCTTGGATGACGTCGTGAGGCGCGGCC
ATF1	CTCTTCAAAGTTGTGTGACGTGTCATCAATACTTC
ATF1	TCCCTGAGCTACAGCTGACGTTTGTGTCACCAAAA
ATF1	CTCTCCCAACAACCCTGACGTAAGGACTATTATCC
ATF1	TGGTTCGAACAGGTATGACGTTTACATAGCGTGTG
ATF1	GCGGCCTGGTTGGGGTGACGTCGGCGAGGCTTCTG
ATF1	CACGGGGTTTGGTGATGACGTAGTCGGTCGAGGCC
ATF1	GAGGCGCGGGACGCGTGACGACAGCGCGCCGCCGG
ATF1	TGTCACCGCTTCCGCTGACGACAACGGAAGTCCCT
ATF1	TCTTAAGGCTTTCCATGACGTGAGTCCTCGCCAGA
ATF1	GAGTCGCATAGCGTCTGACGCCATCCGCGTGCCTC
ATF1	GTCGCCGAGCGGAAGTGACGAAAAAGAGTGAGCCT
ATF1	GAAGTCTCTCGGAAATGACGCAAGAACACACCTCC
ATF1	GATAAAACGCCTACGTGACGAGAAGTGAGGCGGAT
ATF1	TGAAGCAGCAGGATGTGACGCCTCACGAAAAGTGA
ATF1	TCTGGGGGAAGGAAGTGACGATCGGCGCAAAGCAT
ATF1	GCCAAGCTCTGGAGCTGACGCGCAGGGGCAAGGCG
ATF1	GCGTGTCGCAGGAAGTGACGTTTCGGGTACAGCCG
ATF1	CGTTAGGCGCGTTGCTGACGGGCAGGTTATGTAGC
ATF1	CCCGGCTCCGCCTAGTGACGTCTTTGCCCCGCGCC
ATF1	AAAAATATTTTGAGATGACGCATCTGTTGCTAGGG
ATF1	AAGTAGCAGAGGGCGTGACGGTCACGCTCTAGCGG
ATF1	TTCTCTTCACACGGGTGACGGTGGTGAAAGCATGA
ATF1	TCGCCATGGCAACAGTGACGTCCTTTTACCCTGGA
ATF1	AAACAGGCCAAGAGGTGACGTAACTTGCCTCAGGC
ATF1	GGAAGTGTCCTGGTCTGACGTAACTGCAACGTTGT
ATF1	CACAACTTCTCTAGTTGACGTTGAAGCTGCCTGAC
ATF1	AGAGCCTCAGTAAGGTGACGTAAGTAAAGACCTAA
ATF1	GAGGACCCAAGGCGGTGACGCCACCGAGAGCCAGC
ATF1	AGCCACCTCCGGAAGTGACGTCGGAGTGTCAACAT
ATF1	CGGGCACCGCCTCGCTGACGCTGTTTAGCGCCACC
ATF1	GAAGCTCACCCAGCGTGACGCAAAAAGTGGCCAAC
ATF1	AGACGGTGACAACATTGACGAAAGTCCGGCGACGG
ATF1	TCTTTACTTCCTTTCTGACGTCTCACCCTGGATTC
ATF1	TGGTTGGATCAGTTATGACGTTTACGTGGTGCGCC
ATF1	CGCCGACGGACGCGGTGACGCAAGGGGGCGTGTCG
ATF1	GAGGATAAGCGGAAGTGACGTAATGCAAGAGCGCC
ATF1	TTTCATGACATCATATGACGTGTACTTGATGTTGA
ATF1	TCAGCAGGGCCTCTATGACGTGTATCTTGTGCCGA
ATF1	CATTGCACTCCACGCTGACGGTGACACTCTTATCT
ATF1	TGTCTTCAGGGAAGATGACGTAATGAGAAAGAGAC
ATF1	TGCAGCGGGCGGAAGTGACGTAGAGGCGCCTAGCA
ATF1	GACCAGCCACTGCCGTGACGCCATCAGTGTGAGAC
ATF1	CCGGGCGGCGGCTGGTGACGCAGCAAAATGCCCGG
ATF1	TAAACCAAAGGGAGTTGACGCAGAGCATTTCAACA
ATF1	AGCGGCCGAAGGAAGTGACGTTTGCGGAAGTAAGG
ATF1	GCTGCTCCCGGGTGATGACGTAGGCTGCGCCTGTG
ATF1	GCTGAGGTGGAAGAATGACGTGGTCAGCACAGCGC
ATF1	TACGTCGACAATAGATGACGGGGCTCACGTTGTAC
ATF1	AGCACTAGCAACCGATGACGTATTGAGGCCCACAC
ATF1	AAGTACACGAAGATGTGACGTAAATGCTCAGGCTA
ATF1	TGGGACGCATGATAGTGACGTAATTGCTGGAGTAG
ATF1	TCCACTTTAAGGTCGTGACGCGATAGTCAGGCGGG
ATF1	GTGACCTACAAATTCTGACGTAGCCTTGTTGCCAG
ATF1	TTGAATTGTACACATTGACGAAAAGTTTCAGCCCT
ATF1	ACGTCGCCTTCCCTCTGACGCGGCGGCTGTGCCTG
ATF1	ACAAACGCGGGGAAGTGACGCAAGTGGCCACAGGC
ATF1	GACAGGGAACTGCACTGACGTAATCCCTCTGGTTG
ATF1	AAAAGAGGTAACTGATGACGTGAACAGCCAATCGT
ATF1	TTCCCCGTAGCGTGATGACGTAAGCGGCGTTGGCG
ATF1	CTGCCTAGAAACTCGTGACGCCCACGCGAAAGCTC
ATF1	TCTGATAAGATTTGATGACGTAATGGCTCTTAGTC
ATF1	TCCCGCCCCCGGAAATGACGTCTCCACCTTCGTGG
ATF1	CGGCGCCGCCTCTTGTGACGTAAGCCGCAGAATCC
ATF1	AGTTTCACGTGCTTATGACGTGAACTCTGCGTTGG
ATF1	TCGGCTGCACGGCTGTGACGTGACTTCCTCAGAAA
ATF1	GTGGAAGCAGAATGATGACGTTTCTGTTGTGGGGA
ATF1	CCCCGGCGCCTGCCATGACGGAGTCGGGCAATTCC
ATF1	CTGCCCCGAGACAAGTGACGAGGCAGCCCCGCCCT
ATF1	CCCCGACGCCGGCCGTGACGAAGGCACGCCGGGGT
ATF1	GCGCGAGCTCGCTGCTGACGCACTACCGGCCGCGC
ATF1	GCTTGTGAGTCATGATGACGCACAGTGATGCTCAG
ATF1	GGGAACAAGAAACATTGACGCTTGGAAGGGAAAAC
ATF1	GTCTCATTCCAGCCGTGACGGGCTCTGCAGGCAGG
ATF1	TCTTTATGTGCGTCGTGACGCAATCTTCCACTCGT
ATF1	CAGAAAAGGCTGAGGTGACGTCTTCTGTAACCCTC
ATF1	CTGACTTCCTGTGACTGACGGCACGGCGCAGCCAA
ATF1	AAGACTAAGGCAGGATGACGTTTACCTAGTAACTG
ATF1	CTGCGCGCCGCGCGGTGACGCACTTCACCCAGTCC
ATF1	CAGCAGCGGAGCAACTGACGGACTCCATATTGGCT
ATF1	CTCTGCAGGACAGGCTGACGTCCCCAGAGCGACTC
ATF1	GACATCACATGGAACTGACGCCGGATTGGCTGGAC
ATF1	GCGCGTGCCTGGTAATGACGTAGCAGAACCTCACG
ATF1	CGTAAGCACAGTCTATGACGTTTGCACAACAGTGA
ATF1	GGAAGAGGGCGTCCGTGACGGCGGCCTCACCGCGG
ATF1	GCCTTGCTATAACCTTGACGCACACAGATAGTGTG
ATF1	GGCTTAGGCTTACGATGACGTAAGAAGGCCGTTTA
ATF1	AGGAACCCAGTGGGATGACGTGTGATTTCATCACA
ATF1	AGCGCCAGCGCGCTGTGACGTAATGTGAGGGGTCT
ATF1	GGGGCAGCCTCCCGCTGACGTGTCTCAGCACATAA
ATF1	CGCACACGCCGGAAGTGACGCAGCTTCGTGAGCGC
ATF1	TCAAGACTACGGAAGTGACGTATCTGGCAACGGAA
ATF1	GCAAGGCCAAAGTAGTGACGCACTTCCGTTCACGC
ATF1	AATGATGTCATCCTCTGACGGGCCAGGGGAGGGAG
ATF1	TTGAGTGAGTCATGCTGACGTGGCCCCTACTCCAG
ATF1	CGAGGCGCGACTTCCTGACGCGCATCCGATCCGGG
ATF1	TTGGGAGTGTATGGATGACGTGTCAGGTCACCAAA
ATF1	AACCACGTGTCCCTATGACGCGTTTAGAACGGGTC
ATF1	GGCCATATGTCTTGATGACGTACATAACTCAAAAA
ATF1	CCAGGGCGTGGACGATGACGAAAGAACACACCTGA
ATF1	TTACATCACAGCGCATGACGTGCTTCACCATCACT
ATF1	ATCGGCACCAGCCGGTGACGTGTCCCTCACGCTGC
ATF1	TGGCAGCATCTTCCCTGACGGTCACCTTAGGGCGG
ATF1	ATGATGTAATGAAAATGACGCTTTACTTCTTTGGT
ATF1	TGTGAGTGAGGCTGATGACGCACACCTCCTCGGTG
ATF1	CAGAGGAATGCAGAATGACGCCACGGCACGCAGGA
ATF1	TATCAGCCGCCTAAATGACGTCTGAAGGGAGCTGC
ATF1	TGGGAAGAGGGGATGTGACGCTATAGCGGAAGTGA
ATF1	AGATTATAATGGAGCTGACGTCCTATCACCTAGTG
ATF1	TCCCGGGGAGGGGTGTGACGTACATCCGGCGAGTA
ATF1	TACTGCCTCTTTCCATGACGACAAATTTTGTGGGT
ATF1	CAAAAGACCAGGAAGTGACGCATCGTCCCACCTCC
ATF1	CTTGTCACAGTGATGTGACGATGAGTCAGGACACC
ATF1	CTGCGTCTATGGTCATGACGTCTGACAGAGCGTCC
ATF1	CCAACCAGGAAGAGGTGACGTGATTGGTCCCGCCC
ATF1	GGTGAGAAGAATGGCTGACGATGTAGTTTCATGGA
ATF1	CTCAGATAATGCTGGTGACGTGTCAACTCATAACA
ATF1	AGGCTACAGTGCAACTGACGCAGGCCTTTGACCTC
ATF1	CAGGAACTTCCTGACTGACGTTGAACGGGAAAAGG
ATF1	TAGCTGTGCAGCTGATGACGTGCCTCCAGTAGCCA
ATF1	CGTAAAATGTTCTGGTGACGTAAGAGCCTGGGCCT
ATF1	AGTGCACCGCGCGGGTGACGTGTAACAGGGGCGGG
ATF1	GCGGATGTCCTTGGATGACGTAGTCTCCAACGACC
ATF1	GGTTGCTGGGCCTGATGACGTGGCTTGGCAACGTC
ATF1	GGCGATGATGGGAAGTGACGAAGTGGCGCAGTTCG
ATF1	CCGCAAGGAACATGATGACGCAGTAGCCTGTCATC
ATF1	TCCCACCCTCTTCCGTGACGTACTTCCTGTGGCAG
ATF1	CGGAGTGGGCGGGGCTGACGGGGACCCCGCAGAGC
ATF1	TTGCCCAGCAACTTGTGACGCGCGCCGACTGAGGC
ATF1	CTGCGCGCAGCTTGATGACGACGTTTTGGCGCGGT
ATF1	TGGGTCTAGAAGGGATGACGTAATGCTAAACCCGA
ATF1	TTCTGCCACAGAAGGTGACGTAGTCTTACACAGTG
ATF1	GCCACTTGGAATGTATGACGCAAACCCCAGCCTTG
ATF1	ACCGACTGACCTGCATGACGTAGGTCCACTTCCGG
ATF1	TCTTCGTGAAAGGGATGACGGGAGCTGTATGAAAG
ATF1	CTCCATCAGCACCTGTGACGGGGGATTAGTTACAG
ATF1	GTCATGTTCAGCTGCTGACGTTGGATCCCTGATGC
ATF1	CCTAAGCAACGGAAGTGACGTAAGAGCAGCCAGAC
ATF1	AGAGCTCTAAACTGATGACGTAAAGCTCTGAAAGT
ATF1	GCGGGGGCGGGGCTATGACGCACTTCCGGGTGCGC
ATF1	AGAGGAAGCAGCGTCTGACGTCTTCCGGAAACGAG
ATF1	CATAGCTGCGGCAAGTGACGTTTCCTTCAAGCCTT
ATF1	GAGCGAAATCGGTCGTGACGTACGAGGTCCAGCAT
ATF1	CCCCGGCGCCGGAAGTGACGTCCTCAGACCGCGCC
ATF1	CCCGCGTCGACGTGCTGACGTTACTTCGAGGCGCG
ATF1	GCCACCTCATTTGCATGACGTAATATAATAACTGG
ATF1	TGAGGTCTGTCTTGATGACGGCCTCTGTTAGTGAG
ATF1	TGTAGATTACGTGTATGACGCACTGCCTTCCTTTC
ATF1	TGTTTGATTCAGGGATGACGTAGCTATCAGTCTGG
ATF1	CCGCGCTACCGGAAGTGACGCGCCGCCCTAGACCC
ATF1	TGGTTAAGCCAGGTGTGACGTTTGCATAGTGCGTG
ATF1	TGCCGGTGCCGGAAATGACGTGCAAAGAGGCCGGA
ATF1	CCAAGGAGGCCCGCCTGACGACTGACCAGTTGCCA
ATF1	GAAATAAAGCCTCATTGACGTAATTGAACCTGATA
ATF1	CGGACGATGGGTTGCTGACGTAGGTCCGCCCCACC
ATF1	TGGAAGTTACTCAGATGACGTTAATATCAATATAG
ATF1	GCTGGAGTGCAGCAGTGACGCAATCTCTGCTCACT
ATF1	CCACGGCCGGCTGGGTGACGTTATCGCCGGGTCCT
ATF1	CCACGTCCCAACCATTGACGTGAGCCCACTCCTCA
ATF1	ATGCAAAGATGAGTATGACGTTGTCCTTGCACTCA
ATF1	CAGAAAAGAAGGCAGTGACGTAAAAAATCAAGAGG
ATF1	ACCGTCCCCTCGCCGTGACGCGCTTCCCGCCCCTC
ATF1	TTCCCTTCTTCTCAATGACGTATTCTCCGGCCAGC
ATF1	CTCGGCGCCGCTCGGTGACGTTCACGGCGCTCCGG
ATF1	ATCAGGCATCGGGGATGACGTATTTTCACATTAGA
ATF1	TTCCGGTCTGGCGTCTGACGTCTTACCCTCCACAG
ATF1	GTCGCCCTTGCGCGATGACGTCGTGCCTGGGCGGA
ATF1	AACAGGGTAGAGGTCTGACGCCTGAGGGCTTTGGG
ATF1	CCACCAACTGAGCGGTGACGCATAGAAACAATAGA
ATF1	GTAAGTGGGTGTGGATGACGTAGTTCTATTGACAC
ATF1	ATGCATGACCCAGAGTGACGTGTGTGGCCACCCTA
ATF1	CTGAGCTCCCGGAAGTGACGTACCTCAACCGCCCG
ATF1	CTTTTTGGATAAGGATGACGCACAGATTGTCCTAA
ATF1	AGAAGGGAAAGGAAGTGACGATTATTCACCACCTA
ATF1	CGGATACTCTCTCTCTGACGCAACTTCCTGTCCTG
ATF1	GGGGGGGCGGAGCAGTGACGTTTATTGCGGAGGGG
ATF1	GTTCCTTGTTTTAGCTGACGACACTCGAGAGCGCC
ATF1	GGGGCGTGCCGCCGGTGACGCACTTCCGCCCTGCC
ATF1	CCCTGAAGTGCGACGTGACGTCGGCGCTGCGCGAG
ATF1	TTGTCCAGAGACCGGTGACGAGCGACCCTGGGCTC
ATF1	CACGGCGCGCGCTGTTGACGCCGGCCAATGGGAGC
ATF1	TACGCTGTTATGTCTTGACGCACGGAGCTTGTCTG
ATF1	CGCGCTGCGCGGCGGTGACGACATTCGCCCGCGTC
ATF1	GGCTGGAGGCGGAAGTGACGCCAAAGACGCGCCGG
ATF1	ATGAGATCATCTATGTGACGATATTCTACACTACG
ATF1	GGTCTGACTCGGAAATGACGCCATAATGCTGAGGA
ATF1	GCAGCATCCCAGTCTTGACGTTATATTATGAGGTC
ATF1	TTACTTCCCCTTTGGTGACGTGAAGGGTTGGAACC
ATF1	AACTTTCTCTTTTCATGACGTGTACCAAACTGTCA
ATF1	AAAACAACTCCAGAGTGACGCTTATCTGTACCAGC
ATF1	CAAGACTGGGGGTGATGACGCAGGGAGTAAGTATA
ATF1	TGGTTGGAGCAGGTGTGACGTTTGCATAGTGCATG
ATF1	TACCGCCATGGGTTTTGACGAACTTTCACGCCAGC
ATF1	CTAAAAAAAGAAGTATGACGCTGGACAACAGGAGT
ATF1	ATGACTCATCAGTGCTGACGCGGTGATGACCTGGG
ATF1	GCCGGCAAGGGGAAGTGACGTCTGCCTCTTCCTTT
ATF1	ACAGCCCTTCTTTTTTGACGTGGTCTACTGATGGT
ATF1	TCTCGAGCCAGGACGTGACGTATTCAGACGTACTG
ATF1	TGTGTGCCCAGCCCCTGACGTTACCGGTCGGCTTC
ATF1	GGAGGCGTCGGCTGCTGACGTGTAGCTGGGGCCAG
ATF1	TTTTCTGGGAAATAATGACGTGGTGTTGCTTACCA
ATF1	CAGCCGGCTTAGTTATGACGTCTGAGTGATTTGCC
ATF1	TGGTTCCATCAGGTATGACGTTTACATATTGCATA
ATF1	TCCAACAGTTAAGGATGACGAAATAAGTAGAAATA
ATF1	CAGTGGGAATTTGCCTGACGTTTTTCTCATGATTA
ATF1	GCTTGGCTTCCTGTTTGACGCTGTGTCACTGGGTG
ATF1	GCTGTGACTCAGCTGTGACGTTGAACCACACAAGC
ATF1	ACGCCGGCGAGGACGTGACGTTGCACAGGCCTATC
ATF1	TGATGACCTTGGTGTTGACGTGTCAAGTTCAGGGA
ATF1	CGCCCCTCTCCTAGGTGACGTACATTGGAGACGCC
ATF1	GGCATAACTGTGGAATGACGACATATCTTTTTTGA
ATF1	TAAAAGGTGCTGAAATGACGTAACCCACTCCACCC
ATF1	GCATCCCCAGGGAAATGACGCACAGATGGTTATCA
ATF1	TGGGCGCAGTGGGGGTGACGCGCAGCTCTGGGACG
ATF1	CCCCGCGGCTGTTTCTGACGCGACCCGGAGGCCAG
ATF1	GCTGGCGCGGCTCAGTGACGCCGCCCACGCCGGCT
ATF1	GCGTCTTCACGGTCTTGACGCTGGCCCGGAATAGC
ATF1	CCAACGCAGCGAAAGTGACGCACCCCACCCCGTGG
ATF1	CCGGATAGTCACAGATGACGTTTGCAAGTGTGACA
ATF1	AAGAGGAAGCGGAAGTGACGTTAGGGGAAGGTGGG
ATF1	TGGTTTGATCAGGTATGACGTTTACACTGTGCGCA
ATF1	TGACATTCTCCATAATGACGAAGGCAAAGAAGGAT
ATF1	TGGATTTAGTGACAATGACGTTGTTGTTTACTTGG
ATF1	GCGGACGTCGGCCTCTGACGTCGTCGCCTCAGCGC
ATF1	CACTACTTCCGGTGGTGACGTGTATTCGCTTCACC
ATF1	GTGGGGCGGTCGCGGTGACGTTTCAGGCAACGCCT
ATF1	ACTCGAGCTCAGTGATGACGCGACTCTCACGTGAC
ATF1	GGGGCGGGCCTAGCCTGACGCAGGAGGAGGGGCGG
ATF1	CTGTCTCTCCTGTGATGACGTTCAGCATTTGAAGG
ATF1	CTCAGCAACTCGGCATGACGTTAGTTCCTAGTCGC
ATF1	TCGGCGCCCAGCCGATGACGTAACCCGCGCTTGCG
ATF1	CTTCTGCTATCTTGCTGACGCATGCTGCTAGCACA
ATF1	AACACCACCCCAGAGTGACGTAACCAAGGTTGATG
ATF1	ATATAGCCGCGCCTCTGACGCCAGCGCGCTGCCCT
ATF1	TCTAGCACTTTTAAGTGACGTATAATCTTGTAGGC
ATF1	GAGCAACATGAATCATGACGGTCCCTGGGAATTTC
ATF1	CCTTCCTCCCTCACCTGACGATCTAACCCGAGCAG
ATF1	GAAGAATACGTAAAGTGACGCAGGCTTCTGTTAGT
ATF1	AGCCGGCGGGGGAAGTGACGTCCGCCTGTCCCTCC
ATF1	GATTCCTGCGCCTTGTGACGTGAGGCGTTTTGTTC
ATF1	AGCGTCCAGGACAAATGACGCCATCCCTCATCCCG
ATF1	TGCCGTGCTGTCATTTGACGCAGAGCTTTCTGGGT
ATF1	CGACGAAGAGCGCCGTGACGAAGCCGCTGCGGATT
ATF1	GCGCTTCTCCAAATCTGACGCCACTCTGCGTCCTT
ATF1	TCGGCCCCGCCCCTGTGACGTGTCCTGGTGCCGCG
ATF1	ATCCAGCGCCTGTGCTGACGGAAATGAGGAAAGCA
ATF1	TTCAGGCTGAGACAGTGACGTGTATCCATGACTCA
ATF1	CAAGCTGGAGTGCAGTGACGTGATCATGGCTCAAT
ATF1	AGGCTACAGTCTAGATGACGTGTTCTATGAAAAAG
ATF1	TCCGGTCCCCAACTGTGACGTTGCTATTTCATTTA
ATF1	CCTCAAAATCTACACTGACGTGGAATAGGGAAGTG
ATF1	GCAGAGGCCCTGAGGTGACGTGAGCTACTTGTGTT
ATF1	GCTACCCTCTTTCTTTGACGAATTGTCCTCTATTG
ATF1	GACTGGGATTAGTGTTGACGATCGAAATGGGAGTC
ATF1	TACAGCATATGGTGGTGACGTGACTGCAAGCTGAA
ATF1	GGGTCTTACAGCTTGTGACGTGATGGAAGGAGGGT
ATF1	TACTGAAACACAAGGTGACGAGAACTATTAGGCAA
ATF1	CCCGCGCATTTCCGGTGACGTGCTGCCGCGCCGCC
ATF1	CCTGCGGTGCGAACGTGACGTCCGCGACACAGGGG
ATF1	CAAAGGCCACGGAAGTGACGTTTGCACGCCGTGCG
ATF1	GTGATGCACTTAAGATGACGGAGGAAAGACAGTGA
ATF1	ACTTGCGCTTTGAGATGACGTTACACTTCAGGGAC
ATF1	CACGTTATCAGCCTGTGACGCTTCCCATCCAGTAC
ATF1	TGTTGGGCGGGGTCGTGACGTCCTTGGCGTGGCTG
ATF1	CAGGAGTCAGCTGTATGACGTATGTCATCTTGCCT
ATF1	CGGGCCCGGCGGATATGACGCCACGCACCCCAGCG
ATF1	TGCCACGGCCGGAAGTGACGCATAACCTGCGACGC
ATF1	GCGCCCGTACGCGCTTGACGACACAATCTCGCCAA
ATF1	ACAGGTCGGCGGAAGTGACGACATGGCTCGGCCTG
ATF1	CTCGCGACATCTAAGTGACGTCGCACAGCAAGCAC
ATF1	CCTTGCTACGGGAAGTGACGAGAGCCGGGTGGACC
ATF1	GCAACTGTCAACTGCTGACGTATGCGCATGTGTAA
ATF1	CTCCTTATACCGCGATGACGTAATCTTCCACACTA
ATF1	GCGGGTCGGACATAGTGACGCACTTCCGCCCTCTG
ATF1	GGGTGGAGAACATAGTGACGTAATGCTCAATAAGG
ATF1	TCAGGGACAGGAAAATGACGTTGAATGTCCTTATC
ATF1	ACTTCTGAGTCACAATGACGTACGTGGGTGTGCCC
ATF1	CAGTTCCCTTTCACGTGACGAAGAGTGCCCCGTCC
ATF1	AAAGGCCCGTAATAGTGACGTCTTCCAGTGTCTTC
ATF1	CAGGATGGAGCAGGATGACGCAAGATTTCATCATG
ATF1	GCATAGAAGAAATAATGACGTAAGCTGTCCTCTCT
ATF1	CACCAGCAAGGGCGGTGACGTCGCCGCCCGGGGCG
ATF1	CGAGCTTTCAGAGCATGACGTAAGAGTTACTCCCA
ATF1	CGGAAGTAAAGGCAGTGACGGAGGTGGTGAGGACA
ATF1	AGCGTTGCGGCCAATTGACGTGGCGTTACTAGGCG
ATF1	CCGGCGGGGCCCGAGTGACGTGTGGGCGCCGCCGC
ATF1	GCGGGGGCTGGAGAATGACGTCCTCGTTGGTGCGT
ATF1	CAAAGAGCATCGTAATGACGTGCCTCGGCGGTGAG
ATF1	ACCATGTGACTTCTTTGACGAATTAAATATGAGTA
ATF1	TTGACAAATGTACAATGACGTGTACCTGCCATTGC
ATF1	CCCGCCCTCCCGTGCTGACGACTAGCGAGTTTCAA
ATF1	GGGTGCGCCCACCCGTGACGTAAGGGGGAGGGCAG
ATF1	CACGATTGGAAAGGTTGACGATAGTGGTTAAGTGG
ATF1	TGAGTCATGGCCAAGTGACGAGCTCCATTGCACTA
ATF1	CTTTATCCAAAGAAATGACGTTGGATCTCAGACTG
ATF1	CACCTTGGTTGATGATGACGGTTTCTCTCTCCTTC
ATF1	AAAGTGGTCCTCAGCTGACGTCTCTCCCCACCCAT
ATF1	AGATAGAAGCCGCAGTGACGCGAGGAACAAGAGGC
ATF1	CTCATGCTTAGCACTTGACGTAATTTTTTGATGAC
ATF1	CCATTCTGCAGACAGTGACGCTTATGAGTAAGACA
ATF1	AGTTTTGTGCGTGTATGACGCAAGGTGTGAGTTGA
ATF1	TTAATTAGTAAGAGATGACGCAATATATCACTGCA
ATF1	GAGACAACAGAGCCATGACGTGTTCCTTCCTGTGG
ATF1	GCTAAATGAACTGTATGACGCTCTGTTGAAATGAG
ATF1	AGTCAGTTCTGTCAGTGACGATGAGATAAGCGTAC
ATF1	TTAATTGCATTTCAATGACGTTACTCGGTCATTGA
ATF1	CCTTCACTCTGCCTGTGACGTATTAGTGACCTCTG
ATF1	TGGTTCAACCAGGTGTGACGTTTACGTAGTGGGTG
ATF1	CTCCGGACTGGCTAGTGACGTAGCGGCTTCCCCGG
ATF1	AAGCAGAAGAGGCCGTGACGTATGGCTACAAACGC
ATF1	TGGGAAACAGAATGATGACGAATTAGGCACACCTA
ATF1	ATGCTTATTGCACCTTGACGCTGTGCCAAGTGCTG
ATF1	CTCTGGGGTCCAGAATGACGTAAACTTGGAGCTTT
ATF1	GAGCCGGATGTGTCGTGACGCACGCGCCGAGCGCC
ATF1	GTAGGAGGTGGAGCTTGACGCAACCCCCTTTTCCA
ATF1	GGCGCGCGGAAGTAGTGACGTGTGCGCCTGGTCTT
ATF1	CAGCCCTCAGAGGTCTGACGGCCATTCATACCCAT
ATF1	GTAGGGCGGAAGCGATGACGTCTTCCCAGCGGCCA
ATF1	ATCTGTCAGTCTTAGTGACGTGTCTTTCACTTCAA
ATF1	TTACATTGGCATTTGTGACGACACTCTAAAATTAA
ATF1	TGGTTAGATCAAGTGTGACGTTTACATAGTGCGTG
ATF1	CCCAGCCGCGGCGTCTGACGTCCCGCGCGTCGGCG
ATF1	GCGCGGCGTGCGTGGTGACGCGAGCGCGTGGGGTT
ATF1	CTCACGGGCCGGACGTGACGCAGGGAAAGTTCCGG
ATF1	AGGGCAGAGGAGGGATGACGTAATGGATTGTGCAG
ATF1	AGATGATTGTGATGATGACGATGATGATGGAGAAG
ATF1	TCTGTCGCATGCTTGTGACGCACCACTGGACGCAT
ATF1	AATCAGAGGGAGGGATGACGTAGGTTCAGGGGCCT
ATF1	TGTTCCCTTTGGCTGTGACGCATGAAGGTAAATTT
ATF1	CAGAGGCTCTGAGTGTGACGCAGAACAGGAAGGGG
ATF1	CTGGTCGGCCGGAGGTGACGTCGCCGCGGGGCGGG
ATF1	TGATCATGGCCACAGTGACGTTAGTGAAGGAATTG
ATF1	ACATTCAGTTTAGGATGACGAAGCTGCTTTCCTGT
ATF1	TTGTCATCTTCTGAATGACGCACAGCTGATGTCAT
ATF1	GACAGATACAGACAATGACGAATGCTCTCTCTTCT
ATF1	ATTGTCACAGTCTGATGACGTGTGTGTCACATGAG
ATF1	GCGGGGACAGCGGAATGACGTTTTAAGGACGCTTG
ATF1	TTTGGGGAAGTGTGCTGACGCAACTCAGATTTTCA
ATF1	CGGCCAAAACCAAGATGACGATGAAAGTGACCGCT
ATF1	AGAGAAACCCGCCTCTGACGCAGGGACACCTGGGG
ATF1	TGCGAGGCACTGAGATGACGTAAGGAGGTTAGATA
ATF1	GTGTCTCCTTATCTCTGACGTTTTTTGCTTCAGAC
ATF1	GAGGGCATACTGGCCTGACGTAATTCACTCGTTTC
ATF1	GAGTGTTGACATCAGTGACGACACAGGAGATAAGG
ATF1	AGGGGTGCAGTTTGATGACGTTAGACTTAGGTGCT
ATF1	CCCCAGCACCGGAAGTGACGCGTTACGTGCCCGCG
ATF1	TCGCGGGAAGGGAAGTGACGCCAGAATCGGACGCC
ATF1	GTTTGTTTACGGAAGTGACGTAAGAGGTACAGCCT
ATF1	AATACCGCCACGCTGTGACGATATTCCTGCTTCTC
ATF1	GCACAGATCAAGCAATGACGATGGCTCTTGCCTAC
ATF1	GCGTGAAAGCGGAAGTGACGACACCCGGCGCTCCA
ATF1	CATGCTGGGAAACACTGACGGGCGCCCTTCCAGCT
ATF1	GCGGCTGTGTATCGGTGACGCGGGTGTTTCCCCAG
ATF1	GCCAAAGGTTCAGGATGACGGTTCTCTCTGGATGG
ATF1	GCAGTCACCCAGTGATGACGCTGTGGTGCTTGTAT
ATF1	TGGTTGGATTCGGTATGACGTTTACATAGCGCTAG
ATF1	ATCTCACATTCCCAGTGACGTGTGTCAGATATCAG
ATF1	TCCTGCTCCGGGGCGTGACGACATCCCGGGCCACT
ATF1	AAGCATGTGGCTGAATGACGTATCTGGGGGAAGCT
ATF1	GGCGCAGGCGCGCGCTGACGTTACATCTCGCGCTT
ATF1	ACGTGCCTCAGGAAGTGACGCACAGCCCCCCTGGG
ATF1	GACTATGGAGCCAAATGACGACGTTGGTGTGAATC
ATF1	CCGTCGTTCGTGGAGTGACGCAACAAGGCGTACTC
ATF1	GCAGCAGCTGCTGGATGACGTGTTAGAGGAGGAGA
ATF1	CTTTAAGGTCTTGGGTGACGTAATGACTAGCCCCG
ATF1	CTGTGCTGGAATGAGTGACGGTCTTCCTTATCAGG
ATF1	CTGGTTATCATATTGTGACGTGTCGCCTCTGTCAT
ATF1	ACTGTCCCGTGATGATGACGCCTCCAGAGAGGACG
ATF1	TGATTCATTCTGCAGTGACGTCTTTTGAGCCGTCC
ATF1	AGGCGGAGATAGGGGTGACGCTTCTACAAATCAAG
ATF1	ATGGCGACGCGGCGGTGACGTCGCCGGCCGGGGGG
ATF1	GACAATTCTAGACAGTGACGTAACCCTCTGCTCAA
ATF1	TGCAGGAGGAGGAAGTGACGCACCGGAAGTGTCCC
ATF1	AGTGTATTCACAGAATGACGCAACCATCAGAACTA
ATF1	AAGAGAAGCCAAAGATGACGCTTACAGTTTTTGCC
ATF1	ATGGCCCTCAAAAGATGACGCCACCCGGTCCACCA
ATF1	CAGTCGCGTAGCTTCTGACGCCGTCCTCACCCCGC
ATF1	TAATACGGGCGGAGGTGACGCCTAGCTTCCGGTCA
ATF1	GAAAGCCCCAGGAAGTGACGTGACCTCTTCAGGCT
ATF1	CAGGACTCCAGTTGCTGACGTTTTCTACAGGTTCC
ATF1	TGAGTCGCTCCGAAATGACGGCGGCCTTCGCCAAT
ATF1	CCTGAGCAGCGGGGGTGACGAAAGCCTCAGTGGAC
ATF1	ACGGCGGCCCGGAAGTGACGTAGTGGAAGCGGAAG
ATF1	AGTTGGTAGCGTCCGTGACGGAGTTAGCCTGGTCC
ATF1	CAGCAGCAATGGCAGTGACGGCGTTGGCGGCGCGG
ATF1	AAGATGCTCGGGCCATGACGCAAGACCCGAAGGTT
ATF1	GCCGCGGGACTTGGGTGACGCGTCCCTTTCCAGCT
ATF1	CTTCCTGAATACTCATGACGCGTCCCCAATTCCCA
ATF1	CTGGAGCTGACAGCGTGACGCGCCGCGCGGAGTCA
ATF1	ATAATCAGTCATCCCTGACGTGGTGACATGAGACC
ATF1	GAATGGTCTCCGTGGTGACGCACTTGGTGTCCGCG
ATF1	ACGTGACAGAAACGGTGACGTGGCTTACTTTCACT
ATF1	TTCATCTGAATCTGATGACGTGTGTCACGTTTTCC
ATF1	ATTATGTATGTGAGGTGACGTCTTCAAAGGGCTTG
ATF1	TACTGGCCCTGATGATGACGTGTCCCAGAAACAGG
ATF1	TGAGCTCATGTTTTCTGACGACAGAGGACCCCAGC
ATF1	CTCCACGCCTACTAATGACGCAACCGGGGATTCCC
ATF1	AGCCCCGCCCCCCGGTGACGTAAGATTGCTGGGCC
ATF1	TGGTGTTTCATGCTCTGACGTCTTATGGTTTGAGG
ATF1	CCGCTCCGCCGGAAGTGACGCAGGGCAGCGGCGTC
ATF1	TCTAGCTGGAGGAAATGACGAGTTTAACTCCTGGA
ATF1	CCGGCGCGCCGGAAATGACGTTAGTCGACAGCGGA
ATF1	ATTTGGACTGCCGGATGACGTCTCAGGGTTCAGCC
ATF1	GTGACTCAAAGAGCATGACGTGTTCCCTTTCCTCT
ATF1	CCGATTCACAAATGATGACGGTGTCGTGATGCAAA
ATF1	CTGGGGCGCGGGGGATGACGTAGCGGAAGACCAGC
ATF1	AGAGAATACAGGCAGTGACGTGGACTTGGATGTCT
ATF1	AAAATTTAAAACGACTGACGAAGTTTGAGGAAACT
ATF1	GCAAGGATCCTTTGCTGACGTAAGACCATCTCGAA
ATF1	AATATGATCATGCTGTGACGACAGGAAGCCCAGAT
ATF1	CCCAGTGGGCAGCAGTGACGCACAAATGACTGCGA
ATF1	GGACTGTTGTGAAAATGACGTAGGATCTGATAAGA
ATF1	CTTCTGTAGACAGTGTGACGTGATAAGAGGAAGAA
ATF1	GGCTGATTACACATATGACGTTATGGCTAAAAGCA
ATF1	CTGGAGGCAGGGGTATGACGTAATCTGATTTAAGT
ATF1	GGGATGAATTTGAGCTGACGGAAGGAGGCGTTCGG
ATF1	GAAAATACCCACTGATGACGCATATCCAGGCATAA
ATF1	GAGCCACGCGTGGGATGACGACAATGGCTGCAGCG
ATF1	AGACGTTAAGGGAAATGACGTATAACAAAACCAAT
ATF1	TGTGCATCTACAGGATGACGCATTGCTTGGCAGGT
ATF1	AACAGCGCGCCGTACTGACGTAGCAGTGCGCAGGC
ATF1	AGCACACAGGGCCACTGACGTGGCCATATCTACCA
ATF1	GGCTGTGGGGGCCCTTGACGTACTGTTGTGCCCTT
ATF1	CTACCCTACGATAGCTGACGCGCTCCCGATTCCTG
ATF1	GTACGGCATCTGACTTGACGTGGCCCACAACTGAA
ATF1	CACTGAAGCTGACAGTGACGTCCAGCTCCACACGA
ATF1	AGGGAAGTAGGGACATGACGTAGTTGGAACGCAGA
ATF1	TACAGTGTAATTTCCTGACGTTGCCATGTCATTTG
ATF1	CCCTGTGTGAACGCATGACGTCCCACCCTGGCGCC
ATF1	GTAGTCGTTCCTCTGTGACGTGACCCGCTGCCCCG
ATF1	AGAGGCGGGGTTTGGTGACGAGCTTCCGCCGGGTT
ATF1	GAGGAGAAAATGGCGTGACGATGGCATTACACGGA
ATF1	ACAGTCATTCCCAGCTGACGGTTTGTAACGTCTGA
ATF1	GCGCTGGTCTGGACATGACGTAAACCAATGGGCAG
ATF1	TCCTTAACACAACTATGACGTACTTTATCATTTGA
ATF1	TGTCATGACTGGCTATGACGTTACAACAGCACAAA
ATF1	CCGGAACTTAACCGTTGACGAAATGAAAGGTTTAA
ATF1	CAGGCTTGGAGGAGCTGACGTTTATCTGGAGGCCT
ATF1	TGGCCTGCGTGCGTGTGACGTGGCTCGCCGCCGGT
ATF1	CAGGCTGGAGTGCAGTGACGCCATCATGGCTCACT
ATF1	CAGCCACAGGGGGCGTGACGCCGTTGAGACAGACA
ATF1	TGTAGAGTAAGAGGATGACGAGGCAGCAAATGAAG
ATF1	CCATTCTGCTGCATTTGACGCTAGTGATCACTCCC
ATF1	TGGTTGGGTCAGGTATGACGTTTACAGCGGGGAAG
ATF1	AGCACGCCAGGCCTCTGACGTCCCAGGGCTCAAGC
ATF1	TGCATCCAGTAACCCTGACGTGTTCTGGGCGTGTC
ATF1	ATGGTCTCTCTTCAATGACGCGCCATGCGCTGCAT
ATF1	CAAGATGCAGAATGGTGACGTGTGTGCACACACAC
ATF1	GGAAGTCTCCTGGCCTGACGTAACTGCTGCATTGT
ATF1	AGAATATGCTCAGCATGACGCAGCACTCCCTGAAC
ATF1	AGAAGCTTGGGAGGATGACGTAGGGTGGAGCCTGC
ATF1	GTTCCGGTGCGTGTGTGACGACACCGCCGTGTGCT
ATF1	CCTTGTATTCCCAGATGACGCAAATGCTTTTTGTG
ATF1	TTTGGCGGGCGGTTGTGACGTTGCTAGCGCTTGTC
ATF1	CGTAATGTTGTTCGGTGACGCGCATGGTGACCACA
ATF1	GAACTACAGCTCCCATGACGCTTTGCGCGGCATAG
ATF1	TTTCCTAGAAACACATGACGAAGTCTGTAATCTGT
ATF1	CGAGTATGGTCACTGTGACGTGTTAGAACATCTAA
ATF1	GCGAGCGCTAGCCCGTGACGTCTGAGGGGGTTGGG
ATF1	TCACAGATCTCTCTATGACGTCCACTTCCGATTAG
ATF1	TCATGAATCCTGGTTTGACGTTAAGGTCCATGTCT
ATF1	CCCAGAACCTATTGATGACGTTAAGTGAGGACTTC
ATF1	GAGGGGCCGCAACGGTGACGACTGTGGCAGAGAAG
ATF1	TGCGCCAGCGCGCACTGACGCAGCGCCCATGCTCG
ATF1	ATGGCCTCACTCGAGTGACGTGTGAAAAAGCGGAA
ATF1	AGCAGGCGGGGGAAGTGACGTCTGCCTGTCCCTCC
ATF1	GGGCAGGACAGAGCATGACGGTGCAAGATTTCATC
ATF1	GCCAGCTGAGAAGCTTGACGACTTCAGCATTTGTT
ATF1	ATGGCCGCCGCCTTATGACGACACGGAGCCGCGAA
ATF1	GCCGTACGTCGGCGGTGACGCACGCCTCGGGGAGG
ATF1	CTCCGCCCCTCACCTTGACGTAGCCCTCCCAGCCT
ATF1	CTATCTGCGGACACATGACGACATGGGGTGTCTGT
ATF1	GTAAAGCTGACTCAATGACGTGTGCTGGTGGAGAT
ATF1	CGTGTCGCCAGTGAGTGACGACTTTCTCAGTGTGG
ATF1	TAAACCGGAAATACGTGACGAGAGGATTGTGGGAT
ATF1	TTCTAGGTCTGTGGGTGACGTCTGTTTCCTGTGAT
ATF1	CCACGGCCGGCGTTATGACGCGCCCCGACGTCCGC
ATF1	GGACGGTCACGCCAGTGACGTGTGAAAGAGAGAGG
ATF1	TGCGTTGCTCAACGATGACGATACATTCTGGGAAA
ATF1	AAGAGAGAGCGGAAGTGACGCGATATCATTATATA
ATF1	GGCTACAGCGCTGGCTGACGTCTTAATTATAGCCT
ATF1	TCCAATCAGGGACATTGACGTGGGAACTGTCCAAT
ATF1	AAGGAAGGGATTAGTTGACGTGTCAGGAGCTCTTT
ATF1	CCAGTCTCCAGGAAGTGACGTAAGCCCGCCTCTCT
ATF1	GGGCCAAAGGCTGCGTGACGTCGCTTCCGGATAAA
ATF1	TGGGCTCCTCCTCTGTGACGTCGGCGCCTTCGCTG
ATF1	GGAAAGTTAAGAGTGTGACGTCCTCTGACACCCTC
ATF1	GGACCGGACCGGAAGTGACGTGAGCGGGTTCCGGT
ATF1	TTTTAAGAGATCTAGTGACGACACAAGGGATGGGC
ATF1	GGACCTGAGTGGAAGTGACGTGCACCATTTCTAAA
ATF1	GCTGGGCCCACGCAGTGACGCCAGTCTTGCGGCTG
ATF1	CCAGGCGGTTCCAAATGACGACAGGCACTTTTTAA
ATF1	CGCGACGGCGCATTGTGACGCGCCAGAGCTGAGCC
ATF1	CAACCCGCCCGGATGTGACGTCCCTCTGCCGCGCC
ATF1	TGCTCCTGATGCTAATGACGTCGTGTGAATCATGC
ATF1	ACAGGCGGCAGGAAATGACGTCCTTATGTACTCCG
ATF1	ATGAGGCAGCGGATGTGACGTGCTAGATTAATGGC
ATF1	GGTGTGGTTTTGGAATGACGCTAAACTGAAGGTGG
ATF1	GGGATAGACAAGCCCTGACGTAGACAACTCTGCGA
ATF1	CCACAGCCTGGGAGGTGACGTTTCGGAGTGTCGCT
ATF1	GGGGTCGAGCGGAACTGACGTAGGACGCGCGCCTC
ATF1	TCACGTCTCAATGCCTGACGTCTCACTTTGTCTGT
ATF1	CCTTCCATCTGCCTGTGACGTCCTTGGCAGCAGCC
ATF1	ACGCTCTCCCGGAAATGACGCACAGAGGCTCGGTT
ATF1	TGCCGGCCGTCGCCGTGACGCACTTCCGCTTCCGG
ATF1	CGCTCTTCCCGGAAGTGACGCACAAGTGCCGGCGG
ATF1	TGCAAATTACATGGCTGACGCATTTGCTAACTTTA
ATF1	ACCTGCGCCCGGAAGTGACGTGTCGGCGGCAGCGG
ATF1	GCTTTGGCATTTGCATGACGTGTCAAGCATGAGTC
ATF1	GCAGTCTTAGCAAAATGACGTTAGTAGGTGTCACC
ATF1	TCCCCGGATACCGCCTGACGTAGTGCCAATCACAC
ATF1	TGGAGGTTCAGGCAGTGACGTAACTTGCTGCCTTA
ATF1	GAGCGCCCTCTCATGTGACGCAGTTAGCACGCGCT
ATF1	AGGCTCTTGCGTCTTTGACGTGTACCCACAGGGCC
ATF1	GCTGAGGCCCGGAAGTGACGCAATCGCGGAGCCGG
ATF1	AACCGAACCGGAGGCTGACGCATAGATGCTGCGAT
ATF1	GACAATGGCGGGTGATGACGATTATGACCATCATC
ATF1	TCAGACGAGTAGGGCTGACGAGCTGGCTGGGGATT
ATF1	GAATGCGCAGTTTCGTGACGCAGCATTATTGCGTG
ATF1	CCAGGCCTGTAATGATGACGTTTCTTTACCCCTCC
ATF1	CAGATAGGGTATGACTGACGGTTTTACACCTTATC
ATF1	TGAGAGCAGTTATCATGACGCAGAGGGATGGTTCC
ATF1	CCAAACCACCACTTCTGACGCGATCATGAGGCTGG
ATF1	CAGCTCAGCCGAGAATGACGTACACATCAGTTCCC
ATF1	CCGTTCCACTTCCGCTGACGTCGGAGGTCAGAGGT
ATF1	TGAAGGCAAAGGCGCTGACGGCAGCCCAAGGCTCA
ATF1	CAGGCTGGAATGCAGTGACGTGATCACGGCTCACT
ATF1	CTACTGTTATAACAATGACGTGTGAGTCACATATG
ATF1	CCAATCGCCAGCTTCTGACGACGAAGGCACAGGGG
ATF1	GGCGCGCCCAGGCTGTGACGCGCGCGGGGGACGGG
ATF1	GAAGAGCCTCTGTACTGACGCATGGGAGTATTTTC
ATF1	AGCAGTCCCCGGAAGTGACGCAGGGAGAAGCCCAC
ATF1	GCCTGGGAACAACAGTGACGTCTTAGCCAGGCATT
ATF1	AGCGAAACCCGGAAGTGACGCTCTTACCGGGTGTC
ATF1	GTGGCTGAGGGTCGCTGACGTCGGAGGCAGAGCCG
ATF1	GGAAGTTATGGAAAGTGACGCTGTAGTTATGGCCG
ATF1	GCCAGGTACACGAATTGACGTCGAGCACGCACTAC
ATF1	ACTTCCCCCTTCCCTTGACGAGCTTTCTCATGGAG
ATF1	AGGCAGCTGGGAAAGTGACGTCCTGTAGCATTTGC
ATF1	GGCTGGACAGCGTGGTGACGTCGCAACGCGGCGCA
ATF1	GAATCCTGTTCCTCGTGACGAAATGCCCTTCTGGT
ATF1	GTCAGCACCAAGGGATGACGTGGTACTCAAAGGCA
ATF1	CCCAATGAAGTAATGTGACGCTGAAGAATCAACCA
ATF1	CTTGGCCGCTACGTGTGACGCCACACGTAGCAGAG
ATF1	AATGCAAAGGTGTTATGACGACAGTGGCAGTGACT
ATF1	ATGAGTCATGGGGGTTGACGTTTCCATGTTATTAT
ATF1	TCTATGTTTTTACAATGACGTAATCACCTAACGAC
ATF1	CGGCCTCGCAAGGCCTGACGGGAATCGTGGTCCAC
ATF1	CTTCTGTCTCACTGCTGACGCACTTGGGACCCAGG
ATF1	GGGTGGGGCTGGCACTGACGTGGGTCCTTATCTCT
ATF1	GATGCAGGAGTCTAATGACGTTCTTTTCCTGTCCT
ATF1	TCTCGAAAACACTGATGACGCAGCGAGCGCGTCTC
ATF1	CGGCGGAGAAATCCATGACGCATTGTTTAGACAGA
ATF1	CACTGCGCGGTGTTATGACGCCCCGTGGTCCTCAC
ATF1	CTGGACCTACCCGAGTGACGTTCCGAGAGGTGATT
ATF1	AGCAGATTTCACATATGACGTTATCTGCAGTGCCC
ATF1	TGAGCCATTTGGATGTGACGTAGAACTAGAAACCC
ATF1	TAACATAGACGGAACTGACGCAATCACTGGCTGTT
ATF1	CCTAGCGCAGGCCGGTGACGTGATCGGCCGCGCGC
ATF1	CGAATTGGGGGCCGATGACGCTGGAGGTGGAAGAA
ATF1	CAACTGCGGTGCAGTTGACGCACTGTTGGCTCTTC
ATF1	TTGAGACAAATCCAATGACGCAGATCTTGTGGTCA
ATF1	CTGAGAACCCTAGAGTGACGTGCATCGGGCCGGGA
ATF1	GAAGTGGATAGGGGATGACGTGGCCTTAGGGAGGG
ATF1	CTGTAATCACCCTGATGACGATTCATTGACTGTGA
ATF1	GAACGCCCTCGCCTGTGACGTCGCCGAAGGCCCAC
ATF1	TAATCTATCACAGGATGACGCACGCGAGGGGTGGT
ATF1	ACGCCACGGCGGACGTGACGCACGAGGCGCGTCCG
ATF1	TGGAATGTTGTTTTATGACGTTGCCAGATACACGG
ATF1	AAACAGCATGAGTCATGACGCGGGGGTGTTTAAGG
ATF1	TTGGTGTCTTGAAACTGACGTAATGCGCGGAGACT
ATF1	GAAGACTACTCCTGCTGACGTAAAAGAAGGAAGGA
ATF1	CCCTTCTGAATGTTGTGACGAAATCTTGAGTCACC
ATF1	AACAGACGCGCGCTATGACGCATTTCCGGTTCCCT
ATF1	GCTGTAACCCTGACCTGACGCAAGTTTTGGGAGCT
ATF1	GGTGGGGCTGATCCATGACGTTGACTTGGAGTCCA
ATF1	AAACGTCCGCCAAAATGACGTTAGCCAGGATTCGC
ATF1	CAGCTGGAGCGGACATGACGTCTTCCGGGAGGCGG
ATF1	CGGTCCAGGCGCGCGTGACGTAGCGCCGTCCCGCC
ATF1	CTTGATTCTTCCACTTGACGCTGTGTTCATGAGAT
ATF1	CGTCCTCCCGACTGATGACGTTAATTCCCGGCAAA
ATF1	TTCCTAATGAGGTAATGACGTGACACCTACTGTTC
ATF1	CCGGCCGGCAGGAAATGACGAAGGCAGAGGGCGTC
ATF1	CGCGACCGAAGACAGTGACGTCTCGTGAAGGCTCA
ATF1	TGCCACCTCAGCCAATGACGTAGGCGGAGGTAGAG
ATF1	GGGCAGGCACCTCAGTGACGCCAGAGTCGGGGCGG
ATF1	TTAAAACATTCTTCATGACGCAACCCAATTACCAC
ATF1	TCACAGCTTGAAGTGTGACGCTTAGTGTGTCACTG
ATF1	TGGCCTCTTAATCAGTGACGTTATTCTGCGACTTC
ATF1	TTCGGCCTGTCTGCCTGACGTAACCAATTGGCTGG
ATF1	GGTCTTGTTGAGTGGTGACGCTTATCTTCATAAAT
ATF1	GTTTGCGCCAGCCTCTGACGTAGGCTCTACTGCAG
ATF1	AGTGGCGGTCCCCTGTGACGTCGCAAGGGCGCGCC
ATF1	GCGGTCGGGGCCGGCTGACGCGACTGCGGGCCTCA
ATF1	CCACAGTCCCAGTGGTGACGGAGTCAGTGGTCACA
ATF1	CCTGGGGGCGGGGTCTGACGGGGCTGGACCAACGG
ATF1	GCAAGGGGCAGTGGGTGACGACACCAAGCCCAGTT
ATF1	TTGACTCACTCTTTGTGACGTAGGTCTTTCTCACC
ATF1	TCCCCCGCCTCTTCGTGACGTTTCAGAAATAAGAC
ATF1	GCAGCAAGGAACTGATGACGTGGAAGCCCTGCGAC
ATF1	TGTCACCTCCCCTGGTGACGTGGCGGCTCCCCACT
ATF1	GGGCGTCGGCCGCGGTGACGCGCAGCGGGCCTGGA
ATF1	CCAAAACCAAGATGATGACGAAAGTGACCTCTGGT
ATF1	GGAGGCGGAGTCTAGTGACGTGAGCAGTGGGGGAG
ATF1	GGGTCGTTGGGAGAGTGACGGGATGAATTGCTGCA
ATF1	CGGTCTTTCGGATGCTGACGCTCTCTTCCTGTCTT
ATF1	CATACTGTGCAATGCTGACGCATGAAGGCTGGCAG
ATF1	TGATGATGATAATGATGACGATGATGATGATGTTT
ATF1	TACATTTCAAAGAGATGACGCCCAGGTCCTTGGGA
ATF1	AATAGGGGAGAGGAATGACGTATTCCACCCCCTTC
ATF1	TTCGCTGCTCCGTAGTGACGGGGATTGTTGTGTTG
ATF1	GTGTGGTTAGGGGTGTGACGTGATCAGACCTGCCC
ATF1	GGGCGTTTTCGTTTGTGACGCCAGGGAGCGTGAGG
ATF1	TGCGTGCGCGGGTAATGACGCATGCCCGGAACGGC
ATF1	AGCGTCGCAGGACGGTGACGCTCCCGCGAGTTCAG
ATF1	AGTGGTGTACTGTGATGACGTTTCTTTTCTTATAT
ATF1	AATTGAGGCAAGAGCTGACGTAATGTAGCTGTACC
ATF1	CCTCCCTCAGGAAGGTGACGAGGCCATGCTGTCAT
ATF1	AATGCATCACCATCCTGACGCCCAGTGCTGCTGAT
ATF1	ACCCAATCTTAGAAGTGACGTACTATCACTTCTGC
ATF1	ACCCATCGTCGCAACTGACGTAAAGTGCTTCCAAG
ATF1	TGCTTATGATGCCTGTGACGTGAGGCTGTGGATGC
ATF1	CCAGGAGAGAGCGTGTGACGCACGCGCCGGAAAAA
ATF1	CTCTCAGCAGTTCCCTGACGCATGCAGAAGTCACT
ATF1	TCATCATGACATTTGTGACGTACCTTCTTCCAGGC
ATF1	TATAGGCATTTCCTGTGACGCGAGCGCCTGGACTC
ATF1	TACGTTCTTCACTCATGACGTGGCATGGATTTGAC
ATF1	GAGAGGCTACGGGTCTGACGTCGAGACTGGGAGCC
ATF1	GATGACAAGAACTGATGACGCATTTCCCTTTTGCT
ATF1	GGCTCCGCCCCCTGGTGACGTAACCCCGCTTTCCT
ATF1	AAGAGGCAGTTACAGTGACGGCAGTGGAATTTTTA
ATF1	CCCCGTGGGCGGAAGTGACGCAAGGCCTACTGTCG
ATF1	ACTTGGCCAGCAAGATGACGCAACCCCAGAGCAAG
ATF1	TGGCTGGACCAGGTGTGACGTTTACATAGCGTGTG
ATF1	GAAGACACATCTGTGTGACGTAGAGATTCCAGGGC
ATF1	CAGGGAGAGCAAGGCTGACGGTGGGTGAGGTCACC
ATF1	TTTTGTTTCCCAACATGACGCTTTGTTCCCCTAGA
ATF1	TTTCAACAGGCATGGTGACGTTGCAGAAAAGATAT
ATF1	TGTCCTTATAAGAAGTGACGCGAGAGAGCTTACTC
ATF1	TGGTCTAATAAGGTGTGACGTAACATTCTTCTAGG
ATF1	ATAGCCCAGTGGGTGTGACGGCGATAAGACAAATA
ATF1	GGGCCGCAGCGGCAGTGACGTAGGGTTGGCGCACG
ATF1	ACGCGGAGCGCGCGCTGACGTCGCCTGGAGTCACG
ATF1	CCTTACACAGAATGATGACGTGGTCTCGTGTCATC
ATF1	GCATAGAAGAAATAATGACGTACACTGTCCTCTCT
ATF1	TAAAATCCTCAAGTCTGACGCTGGGTGGGAAATGG
ATF1	TCCGCGATCGCGCCCTGACGCCACCCGAGAGAGCT
ATF1	TCTGAAGCATTTGGATGACGTGAATTTGTGTTCTG
ATF1	ACTAGACACCGGAGATGACGTATCAGTGACCTAGG
ATF1	TACTTTACTAATGGTTGACGGTTTATGTCAAAGGG
ATF1	GGCCAAGCGCAGTCGTGACGTGGCGTTCAGAGAGC
ATF1	ACCCTGGCTGCATAATGACGCCATAACCGGAAGCG
ATF1	GAAGGAAGCCGGAAGTGACGCCACACGCCCTACTT
ATF1	CCGGGTCAGCACGGGTGACGCTTGCGTAAAAGGCC
ATF1	ACCGGGAAGTGATTGTGACGAGGCGGGGAGCAAGC
ATF1	AAGGAGCGGTGGGTGTGACGTGTGGATGGGGGAGG
ATF1	GCGGGGCCAACAGGCTGACGGGCTTCCCCGCTGTC
ATF1	AGTAGGGAGGAGTCCTGACGTACCCTCTCTAAGAC
ATF1	CATGACCCCTTCAAGTGACGCAATCATCTCTTCCA
ATF1	TCCTGAGGGGGTATGTGACGGGCTTGTTTGAATAA
ATF1	AGGAGGGCGTGGCTGTGACGATTATCTCATTGGGG
ATF1	GCCAGTCTACAATAGTGACGTTATCTGCAGGAGTA
ATF1	ACGACCTGGGCAGGATGACGAGAGATTTCATCATG
ATF1	GTAGGGCTGGGGAGGTGACGCGCGGACAACGCCGG
ATF1	TTACATCATCTGCTGTGACGAAGGCTGGCTTCATA
ATF1	GACCGCACGTCGCCGTGACGCGCATCGCACGAGGC
ATF1	GGCTGGGCGGGCGCGTGACGCGGCATTACATAATG
ATF1	GCTTATCAACTCTGGTGACGTGGCACGCTCACTAG
ATF1	CCCAGCTGTCCCAGATGACGCCATCTGAAATTTCT
ATF1	CGCCATAGCAACCAGTGACGCCATCGGCCCCTACA
ATF1	TGTCATCCCACTGGCTGACGTGCGCAGTGCTGTGG
ATF1	GGATTGTTTTGAACGTGACGCCAAAGGTGGGAGGG
ATF1	CACGCCTGCAGCGTGTGACGTCCCGCTCCCCTCTT
ATF1	TCCTATCTAAGGTGCTGACGAAACAGATGACTGTG
ATF1	AAGGCAGAGACTGGGTGACGTGTCTCCAAGCCAAG
ATF1	GCGCACGGTGCGCCGTGACGTCGCTGTGCAGAGCC
ATF1	TCTAACTCGATCATGTGACGCACCCCATCCCACCT
ATF1	AATTGTCTCTTCAGATGACGTAATTGTGTATTCAG
ATF1	CATCTCGGGAGGACGTGACGTCTCCCGCGATTCAA
ATF1	TTATCACTTCCTGCATGACGTCTTTATAGAATTTG
ATF1	GTTGTCACATCTGTGTGACGTGCACATGAGTCAAT
ATF1	CCATTGGTCAATAGCTGACGTCGCTCTCACTTCTC
ATF1	CCTTGCAACTAGATCTGACGAATGAGTTCAGAAGT
ATF1	CGGGGAATGTGAGGCTGACGGCGCCATGTTTGAAT
ATF1	GCTGTTGCACAACAGTGACGGTTCTTTTGTCCAAT
ATF1	CCCCACGGAGGGTGCTGACGCAGAAGGCCTGGGAT
ATF1	CCCCGAGCTTCCCAGTGACGGAGGAAGGCAGACGC
ATF1	TGAAGGAATCCAAACTGACGAACATCCAGCAGCGC
ATF1	ACAGAAAAAGGAAACTGACGTACAGAAAACAGAAG
ATF1	TGAGCTGCTGATCGATGACGCGCCATCACCCCACG
ATF1	ATGATGTGGGCATTGTGACGTAGCGTTTGGCTACT
ATF1	GCTGCTACCCAACGATGACGCAAGTACGCATGCGC
ATF1	CCGGCCTCCTCCTGATGACGCCATGGGCCATGCGT
ATF1	GGAAGTCCACTGGGATGACGACAGCGTGCTGTAAA
ATF1	GTCTGTGAGGTCCTCTGACGTACTTATTGTGGGTC
ATF1	ACAAGGGGAAGACACTGACGTGGAGACTGTGCTTT
ATF1	GGCAGGCGGGCCAAATGACGTAAACATGCTTGCCC
ATF1	TGTCAAGCCGATTACTGACGAAAGGCAATCAGTCA
ATF1	CACTTAACTCAGCCCTGACGTGTTGATAGCGACAG
ATF1	CACGCAACTTGGAGGTGACGTAAGTCTGCAATCTG
ATF1	CCGCCCCACCGGACGTGACGGAACGGAACGAGACG
ATF1	TGGGAGCTGTAGTCTTGACGTGAGCTAGCTGGCAT
ATF1	GTCCCGCACAGGAAGTGACGTGACCCCGCCCCTCG
ATF1	TGAAACTGTGCTCAATGACGTAAGACTGCAGTCAG
ATF1	GGCAGACCTGACCTCTGACGTTACCCTGAATAACT
ATF1	TCTGGCTCCTGCCTATGACGCCTCTTATCCCCGAC
ATF1	AGTGGCCAGACTGACTGACGCCACTGACCAGGCCT
ATF1	GCACAGCTCTGTCGGTGACGTAAGTTTTTTGGGCA
ATF1	CAGCATGCAATGTGCTGACGAGCCGCGAAGATTGT
ATF1	ATCCCTGTGGTTATGTGACGCATGACTGTGTATCC
ATF1	AGGCTGGCATTAGATTGACGGGGTAAGTGACAAGA
ATF1	TAAACTATTACCACGTGACGTTCGGGTCAGGTGTT
ATF1	GTGACTTTGAGCAAATGACGTATTGTTTGGCAAGT
ATF1	CAAAACAAGAAACTGTGACGTGCCTGGTCATCAGA
ATF1	AGACTGTCAACTCTGTGACGTGCTTTCCTAATGGC
ATF1	TGATTGCATCAGGACTGACGCACTCTCTGCCTTTT
ATF1	TGTCATCTCCCAGGGTGACGTATGCCCTTTTCTGG
ATF1	GACCAGCACTAAACATGACGCCAAAGTTGGCATTT
ATF1	TGTTATTGGGAAATATGACGACATTCACACAGTCT
ATF1	ATAACCATGACTTGCTGACGAGGTCTGGATCTCAT
ATF1	GCCCCTCCCTTTCGGTGACGCTCCACTTCCTGTCG
ATF1	ACACGTATGTGTGAATGACGAAAGGAGAAACCATT
ATF1	CTCTTATAGAACTGATGACGCTATTCCGGGGGAAG
ATF1	CCACCGCCTGTCGGCTGACGTGTCTGCAGTTCCTC
ATF1	GATCCGTAGTTGACTTGACGTCGCTGAGCAACGGA
ATF1	ATCAGGATACAACAGTGACGTCTGGAAAGTCAGAT
ATF1	GAAGGCGAGTGAGAATGACGTTCACACAGACTCCC
ATF1	ACATCTGTCTAGTAATGACGTCTTTAACAATGATT
ATF1	AAGGTCACTGACAGGTGACGTGGCCAATAAAGGGA
ATF1	AGGATCTCTAGTCTCTGACGTGGCATGAAGACTTC
ATF1	CCCCAGGCATAGTGCTGACGTGTTGTCTAGTGGTC
ATF1	GCACCAAAAAAGTGATGACGCAAGAAGAGATGTCA
ATF1	AAATGGCTCCGAGTATGACGCAGCACGAAACCACT
ATF1	TCCACCCCGACGCCGTGACGCCACGGGCGCGCGCC
ATF1	GGAACGTTCCGAAGATGACGTCGGAGCGTTCTCGA
ATF1	AGCGTGCTCCGGAAGTGACGCGACCGATTCGCTGG
ATF1	AAAAGAGTCAGGCGCTGACGTAAGAGGGTGCAAGG
ATF1	CGGCAGCGCACGTGGTGACGTGCGAGGGGGTGCGG
ATF1	TGCGTGTCCCGGAAGTGACGCATGGCCAAGGCCGG
ATF1	TTTAGTCCTTATCTATGACGGACATTCAAACCCCT
ATF1	TATACGTGAACCTCATGACGTGGGAGCCCGGGGTA
ATF1	GGCAGCCAGATGCGATGACGACAAGGCAGCTAGAG
ATF1	GGTCCCAGCTGGGGCTGACGTCGTCCTGGTGTGTG
ATF1	AGCGGTTACCGGAAGTGACGCATTCATTCTCGCGA
ATF1	CGCGTGCGTAGCGTGTGACGTTTGTTGTGCGCGTG
ATF1	TCTGCTGGTCTCATCTGACGTTACTCACATGGCTG
ATF1	TACGTCTCCCTCTGATGACGTCTCCCTTCAGCACT
ATF1	GAGTGCAACCCCAAGTGACGCTGCATGGTGTCCTG
ATF1	TGTGCGCTTAGTCCATGACGCAAGCGAGTAAGGCC
ATF1	AGGAAGTTCTAAGAATGACGGCATTTACATGCAAA
ATF1	TCTCACAAAACCAAGTGACGTAAGGGGTTATTATC
ATF1	TGAAGTAGGCAGTGGTGACGGAATTAAAGCTAGCA
ATF1	GACAACACAGGGAAATGACGGATGACAAAGCAAGT
ATF1	TTGAAATGCTGTAAATGACGTGGGCCCCGAGTGCA
ATF1	CGCCGGAGGCGGAAGTGACGCTAGGTCCGTAAGTG
ATF1	CTGAGGCCTGAAGCTTGACGAGGCTTCAGCAGGCC
ATF1	AAGGTGACATCATGGTGACGCACTCCCAGGGGATT
ATF1	TACGGGCTCTCGAAATGACGTACTTCCCGCGCGCC
ATF1	CGCAGCAGGGCTAAGTGACGCCAAGCAGTTTGCTG
ATF1	GACCATAAGCATGTGTGACGGAAGTTAGTCATTAC
ATF1	GCTCTGGACTCGCAGTGACGCAATAAAGGCCGCGC
ATF1	CCATGTGCGACATGCTGACGACATGTGTCTCCTGA
ATF1	ATCCCTAGTGTTAGGTGACGAGCGATGAGGTCATT
ATF1	CAAACTACAGCAAGCTGACGCTGATCTCACCTCGC
ATF1	GACCGCGCGTGCCGGTGACGCGTGGTGCAGACACG
ATF1	AGATGGGCTCCCTGGTGACGTCTACCAAACATGGA
ATF1	CAGGCTGGAGTGCAGTGACGTGATCATGACTCACT
ATF1	GGGGCGGGCCCGCGGTGACGTCGGGAGGGCAGCGA
ATF1	ATGAGTCCTTGTGGATGACGACTCCTACAAGCCTC
ATF1	CGCTATTCCTAGACGTGACGCTTGAGGCTTCGATT
ATF1	TCGGACCTGGGAAAGTGACGGCCCAAACGCCAGGG
ATF1	AGAGTCTCCCGGAAGTGACGCAACGCGGAGGGATC
ATF1	AGATTGGCTGCTTAGTGACGCGCGGCGTCCCGGAA
ATF1	GAGTCAGGCACAGGATGACGTGAAGCCCAGGATAG
ATF1	AACAGCTCTGCCTGGTGACGTAATGGCTGGCAGCA
ATF1	AGCCCACATTTGAAATGACGTGAGCCTTTTCTCCT
ATF1	GCTGGGGAGGGTAGGTGACGCAATCACAGTCAAGT
ATF1	GGCTAACGAGGTCGATGACGCCAGACGCAAGACGC
ATF1	CGGGGCACTCACGAGTGACGTCCGGGTCTGACTGT
ATF1	CAGAGTCATCAGTATTGACGGTATTTGAAGCCGTG
ATF1	ACACGAATCCGGAAGTGACGCCAGAAGAAGAGGAA
ATF1	ATTTGGGGAGTCAAATGACGCAGAGATAAATCGTG
ATF1	TTAATCTAACCTTACTGACGCATGATGAAGGATGT
ATF1	GTAAGATAGGTTGTTTGACGCAGTTGCTCAAATAC
ATF1	GAGGCAGCCGGAACGTGACGCAAGGTTGAGGCGGG
ATF1	GACGCTGCGTTTCCCTGACGACGACAGGTAGTCCA
ATF1	CAAAGCCACCAGAGGTGACGTTAGCACAGCTGTCA
ATF1	CCTGAACTCAAATTATGACGTATGATGGCCATCCC
ATF1	CTTCTTAGCTTGGTGTGACGGTAAGCATGATCATA
ATF1	ACAATGGCGCGAGCGTGACGTGGGCCGGAGGCGCC
ATF1	GGTCCGGAAGGGAAGTGACGTTGTTGCTGGGAAGA
ATF1	GCTCTCCAGCCTGGATGACGTAATGAGGCCCCATC
ATF1	TGTTGCTGTTCACTGTGACGTAGTCAACAAGTTGT
ATF1	TACGGGCTCTCGAAATGACGTACTTCCCGCGCGCC
ATF1	GCAGGCCCCAGAGGGTGACGCTTCCTTCTTCGGGC
ATF1	AGGCTGTCGCTTAGGTGACGGGAACTCAGGCGCCC
ATF1	GCTCGGTCCCGGAAGTGACGTCTCCCAGAGGGGCC
ATF1	CCTGAGCCTCAGAAATGACGCATTACAGTGGCTTC
ATF1	TTCTGGACATTGCCATGACGTCTGTAAGCTGTCGT
ATF1	TCTGTCACACGGTGATGACGTTTTCATAAATGGCG
ATF1	AGAGTCAGCCACAGATGACGTAAGTGAATGGGTGT
ATF1	AATTTCTTAGAAAGGTGACGCGAAGGCGGAAGGAA
ATF1	ACAAAGCTAACTCAGTGACGCACATGGCCAGCTGA
ATF1	CACAGCCAGTTCTGATGACGTTTCTATATCAGTGA
ATF1	TTGGCTTCCAGTCAATGACGCATATTCAAAAAAGT
ATF1	CTGGGTGGTGCCAGCTGACGCATCACGTGCAGGGT
ATF1	GTTCATCATCCTTGATGACGTGTCCAGAAGAAGGT
ATF1	CATAGGGAGGAGAGCTGACGCTGTGAGGTCGAGCC
ATF1	ACGGAGGCCCAAGTCTGACGTTTACATCTAATATA
ATF1	GGACCGCGGCGGAAGTGACGTAGCCCAACAAAGCC
ATF1	AACACACACAAAGAGTGACGGGCCTTCTGCAGAGG
ATF1	CTTGCCAGGGACGTTTGACGTGGTGTGGCCACTTT
ATF1	ATTTCCATGCCTAGATGACGTTTTATCTCCCATGC
ATF1	TTCCTGAAGTTGCCATGACGTTTCTAAACTGTCAT
ATF1	GATGCAACAGGAAACTGACGAAGGTACTAGGCAGT
ATF1	ATAAGGCGTCTACCCTGACGCGGGTGAGAACCCTC
ATF1	TTACCAAAAGCTCTGTGACGCAGTTAGCACTATTT
ATF1	AGCTAGAGCCTGCAGTGACGTGGTGCGGAGGGGCG
ATF1	TTGCCCGGTGATCAGTGACGTAAAAGAGACTAAGG
ATF1	TGATAAACTTCTTGTTGACGAGGATAGGGGCTTGG
ATF1	ATTGGCTGAAATTCCTGACGCCATCGGAAGTGCGC
ATF1	TCCCTGGCTTGCCAGTGACGTGTGATGCGGTCTGA
ATF1	GCAGCTCAACACAACTGACGCAGTCCTGCTATCAG
ATF1	GGTTTGCTTATGGCTTGACGTTGAGTCACAGATAG
ATF1	TGTTCTAATTTGCCATGACGTGGTCAAGTGCTGTT
ATF1	CTGCCCAGCAACGGGTGACGCGGCGCCCGAGCGCG
ATF1	TGCTGAGGATGGAAGTGACGAAAGCAGCCGAGGAG
ATF1	ACTTTTGCATTCTGATGACGATGACCTACTAACTC
ATF1	TGAAATCCAAAACACTGACGCCATCAAAGGCCAGT
ATF1	TATATCCACTTGTGCTGACGTTTGTCTTGCGTAAC
ATF1	CTACCTCTGCAGGGATGACGCAATCACAAAATGAG
ATF1	CGCCCTCCGCCGCCGTGACGTCGCGTGGGCGGCAG
ATF1	ATTCATCAAAATAATTGACGCGGATGAAATTAGCA
ATF1	AGAGTCCTTTTATATTGACGCAGTAAATTACACCT
ATF1	TTTTATAAGAATTACTGACGTGAGTGAAGCAAACT
ATF1	TCACATGCCAACATGTGACGCGTGGAATCTACGCC
ATF1	TTGGGCAGTACGCTGTGACGTTTCACGAGCCTCCC
ATF1	ACGTTCTAGAACTGCTGACGCCACCACGCACGCCG
ATF1	AACGAGCAAGGCAAGTGACGACATCCCAATGGCCA
ATF1	ACGAGACACAATATATGACGTAACCTTCAGTCACT
ATF1	AGACTCGGCCGGACGTGACGCAGCGTGAGGCCAAG
ATF1	CCCATCTCCGGGAAGTGACGCCATGGGGACGAGCG
ATF1	ATCGGCAGGGCTGGATGACGCTGCTGTCCGCCGCA
ATF1	ACTCACGGCGCGCGATGACGGTGGGGTCCGCCGCG
ATF1	AGTTCTCACGAGATCTGACGGCTTAAAAGTGTGGC
ATF1	GCGAACCATTGACAATGACGTAATCTTGCAGCTCA
ATF1	CCATGTGGCCCTGCATGACGCACAGTGTCCTCCCC
ATF1	ACCACTCTCATGATATGACGTTAAAGACAGTTTAT
ATF1	CCAAAACCAAGATGATGACGAAAGTGACCTCTGGC
ATF1	TCAGCTCACCAATTTTGACGCTAGCAAATGAAGCG
ATF1	ATCAGTCGCAGTGAATGACGCCTCCCTGCAGTGAG
ATF1	CTGTCGCAGGCCCTGTGACGGGGATATGGGAACTC
ATF1	AACCCCAGAAAGGCGTGACGTGCTAACTGCCGTCG
ATF1	GCATAGAAGAAATGCTGACGTATGCTGTCCTCCCT
ATF1	ACAGGTCGGCAGTGCTGACGCTGCTCTGCCGGAAG
ATF1	AGGCAAAGCAGGAAGTGACGAAGGCATGCAGTACG
ATF1	AGACACAAATAGTCCTGACGAGGTAGCTGAGTGGT
ATF1	AACTGCCTGAGAGGCTGACGCAAGCAGATGGCTTG
ATF1	AGAAAGCAAATCATTTGACGTAAGTCTCTGAATGT
ATF1	CCGGAAGAACGTCTTTGACGGGCAGGTGTGAGAGC
ATF1	ACCCACGCAGGCAAATGACGCATCTTTAAACGGAA
ATF1	GAGGAGGAAGTGCTTTGACGCACAAACAGGAGGAG
ATF1	GGCGCGCCCGGCCTATGACGGCGTCCTTGCGGAAG
ATF1	ACTGTGCTGACACCATGACGGACAGCCCAAGTCAG
ATF1	CTGAACAGGGGCTGATGACGCCATTCAGAGAATAG
ATF1	GGGTCTCCACTCTGATGACGGGAACTATAAGCCTT
ATF1	GACGGTTCTTGCGGATGACGTGAGGCGCAAGGTCC
ATF1	TTATGTCAACATCTATGACGTAAGCTAGGAGCTTA
ATF1	AAGCCAAGTGGACAGTGACGCAATAGTCCACTGCA
ATF1	GGTATGTTTTCGGAATGACGCCAAAGGCCGAAGCA
ATF1	TGGGGCTGGCTGGGCTGACGCAGCTGTGATGTCAG
ATF1	ACGTATATATCGAGGTGACGTGGAAGTCCCCCAGT
ATF1	TAACGCAGGCTCGGGTGACGTTGGTATGAGTTTGC
ATF1	TGGTTAGATCAGATGTGACGTTTACAAAGCGCCCA
ATF1	CATTGAGGCGGCGCCTGACGGCCACATCTGCTGCT
ATF1	GCGGGAACAGCAAAGTGACGCAAGGGCTGGGCCGC
ATF1	GGGGGCGGGGTGCTCTGACGAGCGCGTTCGCCTTG
ATF1	ATTGGGGCGCCATCTTGACGATGGGCGGAAGACTT
ATF1	GGCCCCCTCGCGCGCTGACGCGACTGGTCGCGGCG
ATF1	TAGAAGGTTGCTGTGTGACGTGCTACCAAGATCAT
ATF1	TTCTGAGTCCTAGGCTGACGAAACAGCCCCTAGCT
ATF1	GTCAACTATGACTCTTGACGTTGACTCATTCTCCT
ATF1	GCAGCGCCGGAAGTATGACGCTCATTTCTTTAAGC
ATF1	TGACTAGGGCAGTAGTGACGCAGCTGAGGCAGGCA
ATF1	TGAACTGTTTGTCTCTGACGGTGATGATGACATGT
ATF1	TTTCCAAGAACTTACTGACGACATCAAGTGAGGAC
ATF1	AGGGCTGCTGGGCGGTGACGTGGCGCTGGGCCCGG
ATF1	CACTGCACTGCCTGATGACGGAGTGAGACTCTCTC
ATF1	GGAGGCGAAGCTCGCTGACGGGCGTTCTAGCCTTG
ATF1	TCCCTGCAGAGAGCCTGACGGGGAGGGAAGGTGTC
ATF1	GATTGCTTCTGTGGGTGACGGAGGGAGAGAGTCTG
ATF1	GGAAGGGAACCAGACTGACGTGAGTTCAACAATCT
ATF1	CCCCACTCCCCCGCCTGACGTTATAAACAAGTGAC
ATF1	CACAAGAGGGCATTGTGACGTCGCGCCCAGCGGCA
ATF1	TCCCCAGTTGTAGGGTGACGGTTTATCCTACCAGA
ATF1	GATTGGCCGACAGGCTGACGGGAACGTTTACGGTC
ATF1	CTTTCGCCCCGCCCATGACGTTGCAGCTCCCGTTT
ATF1	ACACGTTGTACGTGCTGACGTAGCCGGCTTTCCAG
ATF1	GATAAGAAAACAGTGTGACGGAAGCTCTGACCCAA
ATF1	CCGCGCCGCTTCCGCTGACGCAGCGCCGGCCCCTG
ATF1	CCAGGACTTGCGCGGTGACGTGCGCCGCTGCCAGG
ATF1	ATAGGTCTGCGACCATGACGAGCGACCCTATTGGC
ATF1	TTTTTAGTCCTCTGGTGACGGCATCTAGTGCACAG
ATF1	ATCACTCACTTGTGCTGACGCACTAGACTGGAAAA
ATF1	GTCATGAGTCAGCTCTGACGGGGTAAGCCACACTA
ATF1	CTCTGGCCTTAGCAGTGACGTTACTAACTACAGAG
ATF1	GACAGAGCCACGCTCTGACGTCTTCTGCAGAAAAG
ATF1	ACTTATGACTCATTGTGACGTTCTCACTTACTTCC
ATF1	TGATTATAAGGGGTGTGACGTCCCTCTGGGGACTC
ATF1	ACCCGCAGAGTGGTGTGACGCAGCCTGGAGAAGCA
ATF1	GGAGGGTGCCCTGGCTGACGTGTGTCTGAAGGATC
ATF1	CGCGCCCTGTGGTGCTGACGTATTAAACACCACCG
ATF1	GGCTACCGGAAAGGCTGACGTGCAGCCGACGTACA
ATF1	CGTTGGGGGCGGAAGTGACGAGAGGTGGTAGTCGG
ATF1	TAGGCAGCTCTGCCTTGACGTTTGCTGGCTTCAAT
ATF1	GCCGCCCGCCCTCTATGACGCATTTCCACTTCCGG
ATF1	TTGTGGGTATGTAAATGACGCTGAGTCACCACCCC
ATF1	AAGTGAGACTTTTGATGACGGTCTTGCAAGATCAG
ATF1	CTTTAATTACAAAGATGACGTTTTACAACCTAAAT
ATF1	TTAAACACCGGACTTTGACGTGCTTATCTGTTTCC
ATF1	GCCACGCGAGGACTTTGACGTTTCCTCTGAGTGAG
ATF1	CTATTCACTGAACGATGACGCATTAGGGGTGTGAG
ATF1	GGCCCCTCGTTGCTATGACGGCACCAGAGTGCTGC
ATF1	GGCCCCTCCTCTGAGTGACGTGGAGAGAAGGGCTG
ATF1	TGGTTCCACCAGGTGTGACGTTTACACAGGGCCGC
ATF1	TGGCTCGCGGCCCGGTGACGTCCCCTAATAGGATG
ATF1	AGGAAAAGAACTTACTGACGTGCATGATTTAACTT
ATF1	CCTGACACCTAAATGTGACGTAGTGTCCCTTAGAA
ATF1	ACCACGCCCCTGTGATGACGCAGCCCCACTTCCCT
ATF1	CCACCGCCCCGGAAGTGACGCGAGGAGCGCGCGGG
ATF1	TCCGGGAAGCAGGGCTGACGTAGTTTAACCAGTTG
ATF1	GCCTGGCGGGTGTTGTGACGCGCAAACCAGGGGCG
ATF1	GGACATAGTCTTTTCTGACGGGAACTGTCTGTGAC
ATF1	CTCGGGTGTGGCTGTTGACGTTACAGGCCCTTGGA
ATF1	TCCGTGTCATGGAGATGACGTGATGGTGCATGCGA
ATF1	GAGTAGCCACACTCGTGACGTAGATAGAACTGAGA
ATF1	CCATCTCCAGGCTGATGACGCCCCGAGTGGCGACG
ATF1	CTTACACAACGAAGATGACGCAGAAGGACAGGAAG
ATF1	GTGCGCTCTGCCCACTGACGGGCACCGGAGCCTCA
ATF1	CGGTTAGCCCTGTGATGACGGTGGGGTAAGCACCT
ATF1	AAATAAATGAAATGGTGACGTCGCTTCCCCAGTGG
ATF1	GCTATTTCATGAGGATGACGCAGCACACTTTTCCT
ATF1	CCCCCCTTGGGGTGGTGACGTGACATTGACATCAA
ATF1	TCCTGCCTTTCTTTCTGACGCAATGCTTCTTAAGC
ATF1	AGAAGCTGGCAAGGATGACGACATAGTTCTGATGG
ATF1	AGGTTAAGCCATGAATGACGCAGTCAGTAAACAGG
ATF1	GACGAGGCGTCCCCGTGACGTCCTGCTCTTCCAAT
ATF1	TCTGCGAAGACTTGGTGACGTAACGCTTGCGAAGT
ATF1	TGTATGCTGGCCCCATGACGTAGCACATCTACTCT
ATF1	CTTTAGGTCTGTGACTGACGCAACCTACACGTGTA
ATF1	ATGACATCATCATGCTGACGCCAGGCTGACACTGG
ATF1	AACAGAGGGTTCTGATGACGTCTTACAGCTTGTGC
ATF1	CCCCGTACGCGGAAATGACGTTGCGCCCAGGGACC
ATF1	CTGCCTTTTGACAAGTGACGCTAATAGACCTAGGC
ATF1	CTTCCAGGATACTCGTGACGCGTCCCCACTTCCCA
ATF1	GCTTCCCATAAGTGATGACGTGGAGCACTCATCAT
ATF1	TCCAGCCTAGGACACTGACGCACACAGATGACCTA
ATF1	GGAATCCCAGCCTCTTGACGCCACATTTCCCGCCT
ATF1	ACTGCGTTTACCAGATGACGTTAACAAATACCTCC
ATF1	TTCCGTTCATGGAGATGACGCTTCGGCGGCCTTGC
ATF1	TTCCCTGGTGACTAATGACGTGGACCATCTCTTTG
ATF1	CACTGATCTCCACTCTGACGAGCTGAGATGGGGGG
ATF1	GCTTCCGGGAGGAAGTGACGCTCCCAGCCAGCTTC
ATF1	GGCTCCTTGCATAGCTGACGTTGCAGGCATGTATG
ATF1	CACCGGGTGAAGGGGTGACGAGCCAAGCGAGTTCC
ATF1	TAAAACAACAAAATATGACGCATACACACAATGAT
ATF1	CAAGTGGTCAAGGCTTGACGAAGTTTTCCTGCCCC
ATF1	CGGCGGCGGCGGCTCTGACGTAGGACACCGGCTCC
ATF1	TTGTGGGGGGGATGCTGACGTTTAGGGTGCACCAG
ATF1	CTGAAGTCCTCCCTGTGACGGACTAGTCTGAAGGC
ATF1	CTAGTTTACCACAGTTGACGGGCTGACTCCACACA
ATF1	TCAGTGGAAGGACTATGACGACGTCGATTTTAGAT
ATF1	TTAGGAGAAAACTAGTGACGTTGTTCATATCATTT
ATF1	CAGCATGTCACCAGGTGACGTTATGATGACATGGA
ATF1	CGCTGGCCAATAAACTGACGAGCTGAGAGAGGCTG
ATF1	CCAGTCATGGGCTGATGACGCCCCGGGGCTGGCTC
ATF1	GGAGGTGGGGCTCTGTGACGCAGGAGAGGAGTGAG
ATF1	CCGCCCAGTGACCTATGACGCCGCAACTCCACCCT
ATF1	CAACAGAGGGGGAAATGACGTAGCTTCCATCCCGG
ATF1	GGGAATCCCCGGCACTGACGGTTACGTAAGGGGCT
ATF1	AAGAAGCAATCAAGGTGACGCGCCCACCGGAAACG
ATF1	TGAGTCAACCAAATCTGACGGAACTGGAAATCGTA
ATF1	ATCACAGACCAAGAGTGACGAGTGATGTCACCCTG
ATF1	CCGCCTCACTTCCGGTGACGCGCGGGGCCGTAGCT
ATF1	GCACAGCTGCTGAAGTGACGCAAATCAGTTAAAGA
ATF1	CCGGCACTGGAGTCCTGACGTCGGCAGCGCGGTGG
ATF1	TGGCACCAGAAGTGCTGACGAGGATGTTGCATATG
ATF1	GCTTTGCCAGAACTATGACGTTGAGGAGGGTGGGG
ATF1	TCCACACACAGTTTCTGACGCTGCCCAGCTATCAC
ATF1	TTTTTTGCCAATAACTGACGCACTAACGTTGTGGC
ATF1	GCTTTGCTCATCAGCTGACGCTGAGATCCGGGGAT
ATF1	TTTATTACTCCAGCATGACGTAACAAGAATGTTAG
ATF1	TTGACTACCACCTAGTGACGTAATGTGGTAACATT
ATF1	TTCAACCGCTGCCAGTGACGACTGAGTCCCCCTTC
ATF1	GTCAGGATGCGAGATTGACGGCTGCAATAACTAAT
ATF1	GACTGGGGCGCAGCTTGACGGCGTCGGGCTGGAGA
ATF1	CACCAGGGTTAAATTTGACGTAACATATATCTAAT
ATF1	CCACTAAACCGGATGTGACGTTGACCTACCTTAGT
ATF1	CAAGGGTCAGGAAGCTGACGACACAGGGAGGAGAG
ATF1	AACAGAATTGAGGACTGACGACAGCTGCACAAGAA
ATF1	GAATTCCTGAGTGGATGACGTAGGTCTCTGAGAGG
ATF1	GGGTGGGGATTTGGGTGACGCATTTAAAAGACAGC
ATF1	TCGTTCTCACTTTATTGACGAGGAAAGTAGGATTG
ATF1	TCTGTCTTCTAAGAGTGACGTGTTAAAGCATGCTG
ATF1	ATGCAGTATTTGCACTGACGTTACTCTCAGCGCAC
ATF1	CAAGAGGGATATCAATGACGAATGATTTCTGAGAA
ATF1	CTCCCCTATCCCGGCTGACGTTGGACGACAAAGAT
ATF1	AGCACAGGAAGGGCTTGACGCAGGCGAGGGTCATG
ATF1	GGGCCTATCACAAGCTGACGTGAAAGTTTGGCCCG
ATF1	AGGCGGAAACGCGTCTGACGGGAGCGGTTGCAGGA
ATF1	CCCGGTGCATGGCGGTGACGTAGTTGGAGCCGCTG
ATF1	GTGATGTAAAGGGGGTGACGACAGGCACAGAGGAG
ATF1	ACATCCCAAGCAGAATGACGCAAGATTTCATCATG
ATF1	AATATCAAGGGGCTGTGACGCAATGTTATGGAAGC
ATF1	CTCAGAGTCGCGGTCTGACGCGAGATGACAGCAAC
ATF1	TGTGATGCTGTGATATGACGTGCTATAATGTTGAT
ATF1	TCAAGTGGAGAAGGGTGACGACTAAGGCGAGCGCC
ATF1	ATAGAAAAAGGAAAGTGACGTAGAGAAAATGGAAG
ATF1	TCACACTATACCCTTTGACGTAATAGCACCTATGA
ATF1	GCTTTCCCCCAAATATGACGGCAGAGAATGAAGAT
ATF1	TCGCTCATCTCTGAGTGACGCCCCCAGCGCCTTCA
ATF1	AGTCTGTTTTCCTAGTGACGCTAATGCCATCTGAA
ATF1	CACTTGCCAAAACGGTGACGCAGCGGTGTGTTATC
ATF1	GAGATGACTAAGGTCTGACGCAATCACCACACGCA
ATF1	TTTACACAGCCGCGCTGACGTCTCGAGGTGTAAGT
ATF1	GCTTCACTGGTGACATGACGTTCCCCCGTTCCTTG
ATF1	GGTGAAACACATTGATGACGTCCCGTATGCGTCTT
ATF1	ACTACAAATTTCAAGTGACGTCTAACATACCACTA
ATF1	TTGAGCGACCCGTGATGACGCTCCCATCAGCCTTT
ATF1	CGCTGGGGGATCCGATGACGTCGTTGGCTGAGTCT
ATF1	CAGAGGATAGCAGCATGACGTTAGCGTGACTTACC
ATF1	GGCGGAGCCGAGGCCTGACGCGCGCCCCAGCGGCG
ATF1	AGATGGCCTCGTTTATGACGTAGCCTTCAGCATAG
ATF1	TTGAGGGCCCACTGCTGACGTCTGCTCACTGAGTA
ATF1	TGCTAGAGCCAGGAATGACGCACTTCGGTAACCCG
ATF1	CGACACAGCCGGAAGTGACGCGTACAGCCAGCACG
ATF1	GACAGGAAGAGGAAATGACGATACCTCGGGCGCTC
ATF1	GGTCCGGGTCGGAAGTGACGACTTCATTCACTGAG
ATF1	ATCCAAGGAATCGGTTGACGTTCGTTGACTTCTCC
ATF1	TTCACCACATTCAGCTGACGCCTGAGCGACAGGGA
ATF1	GGTGTTTGTCCGAGATGACGGTGCTCCTGCCCTGT
ATF1	CCTGAGTCCCGGAAGTGACGCGCACTGAGCAACCA
ATF1	TCCGGGACCCGCCGGTGACGTTTCGCACACGTGCG
ATF1	AGGCTGCACCTAGGATGACGTGGCTTTACAGTGTG
ATF1	TGGATTACGTTGGACTGACGAGGCTTCTGCCTTGC
ATF1	GGGCGGAAGCGGAAGTGACGACTGAAGCGGGGCGG
ATF1	GGAGTAGCTGGCCTGTGACGTGGAGAGAAGTCAGT
ATF1	AGAAATGTTCAGCTTTGACGTCTGCCTCTCCCAGA
ATF1	GAGGGACACCCGCCATGACGGTGTTTATCGTCTGG
ATF1	ACTGAGAGAATTAGCTGACGAAGGAAGGGCTTAGC
ATF1	GGAAGTCAGCCTTCATGACGTTGTACTTCTGGTAG
ATF1	TGTCATGATACATTGTGACGTAATAAGAATTGTGA
ATF1	GCAGAAATAAAACATTGACGGAACGGATACGACCG
ATF1	GCTCACCACATATTATGACGGAACACCACAGAGCT
ATF1	TGACAGCAGAAGTGATGACGTAGGCCACTTCCAGG
ATF1	GCGGGCGCGGCCCTCTGACGGAGCCCAGGCGTGCA
ATF1	GTGAAGGAACAGACATGACGTAGAATTCAGACTCT
ATF1	GGAGGGGGGCGAAATTGACGTCTGCAGACAGTTTT
ATF1	GCCCTTCGTGGGCCATGACGTGTAGCATGGTGACT
ATF1	CAGCTAATCTCTGAATGACGTCTACAAAATACACA
ATF1	TTCCTGCGGAAGAAGTGACGCTCTAGCCAGCAGAC
ATF1	TGTACGATGTCATGGTGACGGCCCACGGAACAGAA
ATF1	GGTGTGTCTTTTTACTGACGTGCAATTTCCTGTGT
ATF1	GCCAGCGTGGAATTCTGACGCGGCTTCTGGGTCCG
ATF1	CTTATCAAGGTTTCGTGACGTAGGCATAATTGATT
ATF1	TGGTACAGCGCGGTGTGACGCGGCCGGGGGCCCGG
ATF1	ATACTAACGAGGAATTGACGTGAAAATGGAGCTCT
ATF1	ATGTGTTAATCATGTTGACGTTATCAGGATACGGC
ATF1	GAGTAGCCAGTAGCCTGACGCAAATCCTTATCAGA
ATF1	CGCTTTCCGCCGGCGTGACGTAGTGTCTGTGCCCC
ATF1	CCCCAGTTCAGTCAGTGACGCAAACTGCCTGGACA
ATF1	GGCGGGGAAGAGGCGTGACGGAGATTCCTGAGGTG
ATF1	ACGTACGACCGGAAGTGACGGGGTCCAGAAATTTC
ATF1	AAAACAGAGGTTCCATGACGTGCCTGAGGCACTGA
ATF1	CAAGCAGAATCACATTGACGTTTCGGTGTAAGAGC
ATF1	AGCCAAGATGAAATGTGACGTAATACACTAACTCA
ATF1	CACGAGACGGGGGCGTGACGCACCGGGCGCATCAC
ATF1	CAATCAGAGGCAAGATGACGACTGCATTGTGAGTC
ATF1	AGAAGCTTAGCCAGATGACGGCAATTCTTAGAACC
ATF1	GTGGTTGCATCATAATGACGTTTTCCCCTCTGGCT
ATF1	ACTCAGAGGGAGGTGTGACGTGTCTTATCACTTTT
ATF1	GGCAGCAACAGTGGATGACGTGCGTATTACGGCAC
ATF1	AAGACATCTGGAGACTGACGATAAGTGGCTGTTCA
ATF1	AGTCAGTTCTGACTCTGACGTTCGCAGATGATGAG
ATF1	CAAATGCCCATCAGGTGACGGGTGGATAAACACAG
ATF1	GGGTCTCGGGTGGAGTGACGCTGAGGCGGCGAGGG
ATF1	TCCCTGTCAGCTCACTGACGTGGTAACTAGCCTCA
ATF1	TCCTCTGCCACCAGATGACGACATACTTGCTTCCT
ATF1	CCCACGCCTGCCCCATGACGCAACGATGACCGCTT
ATF1	GAAGAGATAGAATTGTGACGTTAAGTTCCCCAAGT
ATF1	CAGACCCACAGGAAATGACGACAGAAGGGCTGAGG
ATF1	GACAGCGCCGTGGCATGACGCGCTGGGGCGCTGGC
ATF1	TGAGATCTCCAGTCCTGACGACACCGCCGCTGAAA
ATF1	GTTGTAAAGATAAACTGACGATATACAGGCACATT
ATF1	AGAACCGAGAGGTTCTGACGATCCGCAGCTCCCAC
ATF1	CTCGCAGGCCGGACGTGACGCAAGGCGGGGGCTGA
ATF1	ACGCCTGACTGGGGCTGACGGGTCCTCTCGCGAGA
ATF1	AGCCCTCATTGGCTCTGACGCGCTGTCATTCGACG
ATF1	AACAGACACAAACACTGACGTGTTTCGGACTGCCA
ATF1	TGTCTCATGACCCTCTGACGTGCTGACCTGGACTC
ATF1	CAAGCCTCTGGCCAATGACGCACTTCAGCCCCACC
ATF1	AAGAATGGAAATGGCTGACGAGGCCTGAATTAGTC
ATF1	TTCCCGCAGACTGAGTGACGCAAGAATGAATGAGA
ATF1	CGCCCCCCCCGGACGTGACGCTCGGCCAATGGCAG
ATF1	GGAATTTCCCGCGGCTGACGTAGGCCCGACGCAGC
ATF1	AGGTTGGCTGAAATGTGACGTATGTACCACTTAAT
ATF1	ACCACTGGCACAGGGTGACGTCGCTCCGCCGCGCA
ATF1	GCCAAGGGCCAGAAATGACGTCGGTGTGGTCTAGG
ATF1	ATATGACATCTCTGCTGACGTGAACACAACAGGAG
ATF1	CAGGAAACATCATGATGACGTGAAGTAAAAGGCAT
ATF1	GTCTGTGTCATGTGCTGACGTGCGGCGTGTGGTCT
ATF1	AGGTTATCTTGGGGCTGACGTCTTTCCGGCAGGAG
ATF1	GACGTCTTTTAAACCTGACGCCAGCACTGCCCCGG
ATF1	CGTCTTCACACAACATGACGAGGTGGCTGCTTCTC
ATF1	GACTACTGTGAAGAATGACGCCTACTCACTCACCT
ATF1	CCTTATGCTTTTGGCTGACGTAGATGTTACGTACT
ATF1	TGCTGGTTATTTTGGTGACGTTGCTTTCCTGATAG
ATF1	AAGCAGGCAGGGTGCTGACGCGCTTATCAGCTTCC
ATF1	CCTTCTAGGAGGAAATGACGGAGAAAGCCGGGCGC
ATF1	CTGCCATTATGAGGATGACGTGAGATATTATCTAT
ATF1	GAATTTAAAGAACCCTGACGCCTACCGGTTTCCGT
ATF1	TAACCTCTAAGCCAGTGACGTCCCAGATCCCTTCC
ATF1	CCCCAGCCCCAGCCGTGACGTAATTGCGAGGTTAC
ATF1	GCAGCTGTGGTTTACTGACGCATAAACCCAGTGAG
ATF1	TTGGACAAAGGCGCGTGACGCAAAGGCAGCAGGCC
ATF1	AGGAGAGAACAAGAATGACGAAGCAGCTGCCTTAG
ATF1	AATCATCAACAACTCTGACGTAGGCCCAGACGTAG
ATF1	TGAGGCCAACAGTAGTGACGTAATTCCTCTGGCCA
ATF1	GCCACGCCCCGGAAGTGACGTACATCTCTGCACGT
ATF1	GAGCTAGGCTGGTGGTGACGTAACGAGATGGATCG
ATF1	GGCTCATTTCAGTCTTGACGTCCCAGGCTCAAGCA
ATF1	TTTCTTTGCCTGGAATGACGTACCCACCCTGCCTT
ATF1	CAACGGTCGCGCGGGTGACGGTTAGGGCGGGGCGT
ATF1	CTCTAGAAATGTTCATGACGGTGTCTCCCTCTTAT
ATF1	CGCGTGCGCGCGCTGTGACGTTCCCTACGCGGTCG
ATF1	AGGACGGTCTTGGTATGACGTATCATTCCTCGCAT
ATF1	CAACAATAGGCCAAATGACGTGATAGCACACTGTA
ATF1	TAACGCCACAAGTCATGACGTTGCAATTTGAACAA
ATF1	ATTTGTAAACTGTCATGACGCTGGTGGGAGTGTCC
ATF1	AACGCCGGTTTGTCTTGACGGCTGCTTAGGGCGGT
ATF1	GTTAAATAATTAAGGTGACGTATGATAGGCACAGA
ATF1	TCTTTTGATAAATAATGACGCATGGTAGCTAACTA
ATF1	AGTCCATCACCATAATGACGTGTCCACGTAGGGTT
ATF1	TTCTGCAACTGGGGATGACGTGCCAGTGTTCAGCT
ATF1	ATGATGTTCATACAATGACGAAATTGCCTGAGGAC
ATF1	AGACACTGGAAGGCCTGACGCAGGGGAACGCGACC
ATF1	GAATCTGCAATGGCCTGACGTCCCCTCAGCATACT
ATF1	GTGCAGTGTGGGGGCTGACGTGAGTGAGATGCTTA
ATF1	AGGTCATGAATCATGTGACGGTGGCTTGAGGAGGA
ATF1	GAGAGGGGAGGAGGATGACGATGGGCAATGTTCAT
ATF1	GAATGTGTTGCGCTATGACGTTACAGTGGCTACAA
ATF1	AAGCCCGGTCGACAGTGACGTCGTGGGCGACGCCG
ATF1	GCTTTGGAAAGGTGCTGACGTGGCACCGTGCTTAA
ATF1	GACCCGGTTAGTGGCTGACGTGCGTGGGAAAGCCC
ATF1	AGAAACCTACGAACCTGACGCAGGGTGCTGAGGTT
ATF1	AACCTGGGGACGGACTGACGTGTTACGCCTCTTCT
ATF1	AATGTTTATAACCCTTGACGAATTCTTGGGAGCTG
ATF1	AGTCACCCACCCTCGTGACGGAGTGAGGGGCGGGT
ATF1	GAGGGCCCTTCCCATTGACGTTAACAGTCCCCCTG
ATF1	GCCACTCAGCCCGGCTGACGTCGGCGCCCGGGATG
ATF1	AGTGATATGGATCAGTGACGCAAATCCTGTCAGGA
ATF1	GCAAAACAGGACGTGTGACGTGTTGGGTGCCTACC
ATF1	TAACTAGGTTATAGATGACGTTAATCCTTCTGTGA
ATF1	TGAGCAAGCTGGCTCTGACGTTATCGGGTTCCCGT
ATF1	CTGTGCTTCCTGGAGTGACGCGCTGCCACAGCTGG
ATF1	GCCAGTCCTCAGCTGTGACGCTGAAGTTTGATCCC
ATF1	TAGCTGCTTCCTGACTGACGAAACTGAATGGTTTC
ATF1	CTGGCACGCCTCCAGTGACGCTCACCTCTGTGGCC
ATF1	AGGAAATCATGAGGGTGACGTAGAATTGAGTCTTC
ATF1	GCGGAGTTTAGGAGGTGACGCTATGCACCGACCGC
ATF1	TGTCAAGATAACATATGACGTCTGCTTTCAGTGAT
ATF1	TGTAGTAACATAAATTGACGCGGCCCATCTGTGCT
ATF1	GATCTCTTGTGGTTATGACGTCTTCTTGGAGAGCA
ATF1	CGTCGCCGTGCGTGATGACGTAGCAGATGTTTTTG
ATF1	TAAGGCAACAGGAAGTGACGTGCTCCCTCCCAAGC
ATF1	CGAAGCCTAACTCTGTGACGACGTGCAGCTCTCCG
ATF1	ATACAGAGGAAGAGGTGACGTGGCCACAGAGGCAG
ATF1	AGCCTTCTGAAAGAGTGACGTGGCCGGCGGCAGGT
ATF1	GAAATTCTTTTGCTGTGACGTGAGTTCCTTGATCA
ATF1	ACTGTTCCCATCCGTTGACGTGGCACCAGTAGATT
ATF1	TAATGCATTGAGCTATGACGTTGCCACAGCTATGA
ATF1	AACCGCGCACGCCGCTGACGCCTCTGAGCCTCTGC
ATF1	TCTGAAAAGGGAGTTTGACGAGCAGGGAGTGAGTC
ATF1	CTCAGTTATGGTGTTTGACGTGGATCTGCAGGAAA
ATF1	ACGTCCTTGCGGAAGTGACGGCAGTTCCGAGTCCA
ATF1	ATGGGGCGGGAAAGTTGACGGAGACGGGAAAGGCG
ATF1	CCAGCCGCTCTGAAATGACGTAATGCTTTCTGCGG
ATF1	TCCACTTCCCCAGCATGACGCTCTGTTATTCGTCT
ATF1	TATTAGTCATGATGATGACGATGATGATGCACTCT
ATF1	AATGCATCGTTGTGATGACGTTTCTGGAACCTTTC
ATF1	CTCACCAGAGGGGCGTGACGCGGCAGCTGGGCAGG
ATF1	GCGACAGTGTAACCATGACGACACACTGGGCAGTG
ATF1	GTAGCCTCTGGTGTGTGACGTCCTTCACTTGGTGT
ATF1	TATAAGGCAGAACAGTGACGTAACGCCCATAGGCC
ATF1	TCACCAACTCGAAAATGACGAGGCCTCGCAGTGGC
ATF1	TGATAACCAAGTGTATGACGTTGGCCAGGATACTT
ATF1	GCTGTGGTTTTGGGGTGACGAAAATTATCTAAAAT
ATF1	TGGAGTTTCAGGGATTGACGACAAGGCTTTTCAGC
ATF1	TGCTGGGCAGCGGGATGACGTGAAAGGAGTGTGAC
ATF1	TGCTGCAAAATGAAGTGACGAATGGGTGGGTACCG
ATF1	GGCGCGAAGAGTTGCTGACGAGCAGGCTGTTTGTC
ATF1	AGTCCTCGTGGGGTGTGACGGCTGTTGGTGGAGAA
ATF1	ATGTGATACAGGGCCTGACGGCAGAGAGTGCCAAT
ATF1	CTTGTCCAGCTGCAATGACGTCTGCATCAGCCACA
ATF1	CGCGCGGGCGCGCCCTGACGCTGAGGAAGTCGCGC
ATF1	ATCTCCCAGCCCCCATGACGCAGGGCGTCCAGAGG
ATF1	CCAGGCAAAGCCAAATGACGATGCACCAGTGAGTC
ATF1	ATGTCTTAGGTTGAATGACGTGATGGTGATAACAG
ATF1	GGGTGGGGCACCGGGTGACGGAGGGCTGCCGAGAA
ATF1	ACATGTCACTGGATTTGACGTAGGTTTCTCCTAGA
ATF1	ATATGTCTAGGGCTATGACGTATTCAGTGCTAATG
ATF1	TGACCTCCGACTGCTTGACGTCTTTTCCTAGAAGT
ATF1	GTGACTCAAACCAAGTGACGGAAGTGAGCGAGGGC
ATF1	TATAGATAACGGCTATGACGCACTGCCACCTTTTC
ATF1	ACAGCACAAGAGACATGACGGTACATCTAAAGTTT
ATF1	GCCACAAACAGGAAGTGACGTACAAAGAGCCAGAG
ATF1	CGGAAGCTAGGCGCGTGACGACGGCGCACTTACGG
ATF1	GTTGAGCTGACTGATTGACGTCTGTCTTCTCCAAC
ATF1	GGGTAGTTGGGTGAGTGACGTGATGAATCCCTGCA
ATF1	GAATAGAATAAATGATGACGAGTGGCAGACAGGAG
ATF1	CGCCTCGGATCCACATGACGCCATTTACTGCTGCC
ATF1	GAGGTTCTACGATAGTGACGTTATCTGCAGGAGTA
ATF1	CTGCCCTAACTCTAATGACGTTTCAGGACCAAGGA
ATF1	TCTGCGCCTGCGGCCTGACGCCCTACGCCTACACT
ATF1	GCACAGAAGAAATAATGACGTAAGCTGTCCCCTCT
ATF1	GGAGTGGGATGTCCTTGACGTGCTGAAAGACGGAG
ATF1	GCCTGCTCACAGCAGTGACGGGAGAGTTTTCCTAC
ATF1	TGATCAGTATCATGTTGACGTGGAGTGAGTTACTC
ATF1	GCTCTTCGCCGGGTGTGACGTACTAATCGTGCGCC
ATF1	CGGAGGGCGGCGCGATGACGTTAGGCGGCGGAGCG
ATF1	AGAGAGCCATAGTGCTGACGTTGAAGGCCCGGCCC
ATF1	CCAAGATACAGACTTTGACGTGACCTCAAAGGTCT
ATF1	GGGTGTCGGGTGTCGTGACGATTGAGCCTGCAAGG
ATF1	CTCCCCCTCCGGAAATGACGCGCTCCCTGCCCGAG
ATF1	ATTTGCAGCAGCCTCTGACGCCTGAGAGGCGCTCT
ATF1	GACATTCCACCATTATGACGTGTTCCTGCCCTGCC
ATF1	GGTTCCCTCCCCCTGTGACGGGGCGGCCGGGCCCA
ATF1	GTCAGTTCCGGCGGGTGACGGTGCGGACGGGTCAG
ATF1	AAGGGCTGGGATTTATGACGCGCTAGTTACAGTTC
ATF1	TCACCATCCCGGCTGTGACGCGAGGAAGGCCGCAA
ATF1	CCAGCCCCAGTGCTGTGACGGGGATGAGTCTGAGG
ATF1	GGCGCAGCTACGGGCTGACGCACAGGGGCGGGGCC
ATF1	GGCTGTTGTGGGAGATGACGTAGGGGCCGGCGACG
ATF1	ACAATCATAATTGAGTGACGTAGCTGAATTATCTG
ATF1	AGTGGCCTCTGAGAGTGACGGCGACTGACAAACAG
ATF1	CTTCTTTTTCAAGAATGACGCCAAGCTCTAATCCC
ATF1	AGGCGATAAGATAGGTGACGGTTCCTCCTCCTTCC
ATF1	CAACACATATATCCATGACGAAATCATGGTTTGTT
ATF1	ACCTAATTAAATGAGTGACGTCTCATAATCTTTAC
ATF1	GGCCCCTCCTCACAGTGACGGATGTGGACAGACAG
ATF1	ACCCTTTACTCATGATGACGTATGTCTTTCCGCAA
ATF1	AGCTAATCGGGAGGCTGACGCAGGAGAATGGCGTG
ATF1	AGAAAGATGAGGCCATGACGTGTCCGCAAAACTGC
ATF1	ACGACAAACGTTCTCTGACGTCTGTACTTGGAGGT
ATF1	TCTTGGGGGTTCTGGTGACGTGGAGGCTTTCTGTC
ATF1	TCTTCCAGGAATAAATGACGACACGATCTCAAATA
ATF1	GCATAGAAAAAACGCTGACGTCTGCTATCCTCCCT
ATF1	GAGTCGGTTGGAGTCTGACGGGTAGGCGAGACGCG
ATF1	TTCCCTGTCCGGAAGTGACGTGCTGCGCTTGGCTG
ATF1	GCGCCACTGGCCCTCTGACGAACGAAGACAGGCGT
ATF1	TCCAGAGAACAGCCATGACGCAACAATGACACAGT
ATF1	TTTCTGTGGAACTCCTGACGCAACACAAACCATAA
ATF1	TATCTGTTGCCCAGATGACGACAACGGTCTCTTAA
ATF1	TGTCATGGCTGCCAGTGACGCCATAGCTCCCCTAG
ATF1	GTAATTCTTCCCTGGTGACGTATCTAGAGCTGACT
ATF1	TGCAATTGTGAGTAGTGACGTGCGTGTACACTGAA
ATF1	AGGACACAAGCCAGATGACGTTAGCTTCACCAGAA
ATF1	GTATGGGCCAGAAGGTGACGATAGGAGAGAAGCTA
ATF1	CAGGAACCCAGACTATGACGTATGCGTGCTGCCCA
ATF1	GCCCGCGGCATATGGTGACGGGAAATGGGCTCACA
ATF1	GGCGGAGTTTTCGACTGACGCGCACGCGCCTGTCT
ATF1	CAGGCTGGAGTGCAGTGACGTGATCTTGGCTCACT
ATF1	CCCCTAAGGCCTGAGTGACGTAGGAAGCCATGGAA
ATF1	TATACATGGAAAAGATGACGATGTTTTCCTTCAAT
ATF1	TTCGGGGGTTGCCCGTGACGTGGCTACTTGCGCAG
ATF1	CAGCGACTGTAAAGGTGACGTGAGGATTAATAATA
ATF1	TTGGCCAGGGTTCGCTGACGCTCAGTGTTTTGGCC
ATF1	CATTAGCATGCTAAATGACGCTCCCACCCATGCAT
ATF1	ACCCTATGTCGTACCTGACGTAATGACTGTTATCT
ATF1	TATTCCTGCTTGCCATGACGTAGTTTCTGACTATA
ATF1	CTGAGTTTCCAGCCATGACGCAATGGGAGATTGGA
ATF1	TTGGTCAACAGAGCGTGACGGAAGTGACTGTCATT
ATF1	CGCGCCGCAACACCATGACGTGAGGCTCTCCCGGG
ATF1	GTAGGTCTTTCATGCTGACGAGCACAGTGGCTGAT
ATF1	GGCCTGGACTAGGACTGACGCCTCCAAGCTGTTCC
ATF1	CCTCCTATCTCCCTCTGACGCACTTTGGCACCTTC
ATF1	CGCGGTCCCGCCCACTGACGCGTCCCCGGGGTGCC
ATF1	CTCCCCATATTTCAGTGACGGCTTATGCAACAAAG
ATF1	TCAGTCTTGGCCCTGTGACGTTTTGCGAAGATTCT
ATF1	CACTCGGGCGTCGGGTGACGCTAGGCGGACGGACC
ATF1	TTCTGAAAGAGGCAGTGACGCCACACATATCTATG
ATF1	CAGGTGCCTGCCACATGACGCACAAGCTTAAGCAG
ATF1	AACGGCTCCCTGGACTGACGAACCGTTCTGGGGAA
ATF1	CGGACGAGTGTGTTGTGACGCGTGCTCCCGGCCCC
ATF1	TCTCCCAGTCTCCAGTGACGCCCTCTCAGGACCCA
ATF1	GCCAGTGTCTCCTGGTGACGTACTCATTCAGCGCT
ATF1	GCACCCTTTGGAGGATGACGACAGAAATGTACGCA
ATF1	AAAGACTTTGCCATATGACGCTCATAATCTCCCTG
ATF1	GGCCTGGGAAAGGCCTGACGTGTATCCTCTGCCTC
ATF1	GCCGCGGCTCACAGCTGACGATGGGGGACCCCAGC
ATF1	AAATCTCAGCCTCAATGACGTGGGTGCTTAATCAT
ATF1	ATACATTCTGAACTATGACGCAAAGAGGTTTTCTG
ATF1	TGGTTGGACCAGGTGTGACGTTTACATAGTGCATG
ATF1	GAAAGAAGCTGAGAGTGACGCCTCTGAGCCGCGGA
ATF1	CTGATCGCACGATTGTGACGCGCCGCCGGAGGCAG
ATF1	TGGTTACTCTAGCGATGACGTTATCCATACCTAAC
ATF1	GAACCAATGTCAGAGTGACGCAATGTGAGAAAGAC
ATF1	CCTTGCTTAACACAATGACGAATTCATTGAATTCT
ATF1	TGGGAGCAGGGCGCGTGACGTCTCAGACATTTGTT
ATF1	ACAAATATTTCCAAATGACGACATTCATTCTCCTT
ATF1	CACAGAGTGACATGATGACGTTAGAGCTTTAGGAA
ATF1	AAGGCTGATTGGCTCTGACGCCTGCTCATGTAGCC
ATF1	CCCTACTCCCAGAGATGACGTTGAAGAGCTCACTA
ATF1	CGAAGTAAACAAGAGTGACGCATAGCAATGTTGTC
ATF1	GGCTACGAGTGGGTGTGACGCTGCGTGGGCGTGGT
ATF1	CAAGGAAGCCCTGAGTGACGCATCAGAGTAGAGAA
ATF1	TTTTGCTGTGTTACATGACGTGCTTCAGCATGACT
ATF1	GGAAAGACGCCCTGATGACGAAATGCTAATTTTGC
ATF1	CCATCGTAGTAGGTGTGACGTGCCACCCCATTGTG
ATF1	CATCCGTCGTCGCCGTGACGTATTTGCTGAATGCC
ATF1	GCGAGTGCTATTGATTGACGTGCATTCCAACCAAC
ATF1	AGCTACGCGTGAGGCTGACGCAGGAGAACTGCTTG
ATF1	TGGGAGATACAGAACTGACGCATCAGAAATGTGGT
ATF1	TTACAGTCACTAGTATGACGAAACAGACAGTAACT
ATF1	GGGCCGCCCCGGAAATGACGCGCTGCCCCGCTGGC
ATF1	TCTTATCTAAAACCCTGACGTTTTCATCTGTGTTG
ATF1	AGGGGAAGAGGAGTCTGACGTAGAGAACACGAGAT
ATF1	CTGTATTTCCTAGCATGACGTTAGCCTGCTGGGCT
ATF1	TACGCGGTGGGAGACTGACGCTCTTCTTAACCAAT
ATF1	TAACCAAGGAGGAAGTGACGGGGGCCCTGGAGATA
ATF1	AACGAATGGCTGAGGTGACGAATGATAAAAGCTTC
ATF1	TGGCCCCGCCTCAGATGACGCGACACGCCAAGTGC
ATF1	TCACCAAAACAAAGGTGACGTGATCTAATGTTGAA
ATF1	CCCCCCGGGTGGAAGTGACGCTGCCCCCGCTGCCC
ATF1	GCCAACCGCCAGTCATGACGGTGAGGCCATCCCAG
ATF1	GCGAGAGGAAACCAGTGACGCACTTTTTCTCCTCC
ATF1	CTATGACTGACTCACTGACGTCCCACTGACCACAG
ATF1	CGGAATTCACAGAAATGACGCAGAGAGACAACTAC
ATF1	TTCCCTGATGATTAATGACGTTGAGCATCTTTTCC
ATF1	ACTGTCGGCTTCCTATGACGAAGTCACGCCCCCTC
ATF1	CTGGCAGTGGCGAGATGACGGACACCCAGCGAGTC
ATF1	TTTTAAACAGGGAAGTGACGTCTGCATTGTAATTT
ATF1	TAAGTAAATTAAGGGTGACGTGGACACAAACACTG
ATF1	AGCAAGTGGCAGAGCTGACGTCTGGACCCAGTTCT
ATF1	TGTTTTTAACCAGGATGACGAGAGCTCCTCCATGA
ATF1	CCCCATTTTTACAGATGACGAAATTGAAGCGCAGA
ATF1	TGACCAGTGTAGGACTGACGTTGGACCATGGTCAC
ATF1	CAGAGCCTCAGTTACTGACGGGTCGTTTGCTCGAG
ATF1	CGGGAACGTGCGTGATGACGCACGTGCGCGCGAAG
ATF1	CAATTATAGTCAACTTGACGAAAGGCCAGTGTGAT
ATF1	CAGGTCCCCGGCCTGTGACGTTTTAGGAAAGGGGC
ATF1	AGGAGGGCGTGGCTGTGACGATTATCTCATTGGGA
ATF1	TGATGAGGGCCGTGTTGACGTGGAGAGATAAAGCC
ATF1	GCCCGCCTCTCCCCCTGACGGCCTCCGGTTCCCAT
ATF1	GTGCACAAGTCAGAGTGACGCCTCCTCCCCTGAGT
ATF1	CACACTCACACACACTGACGTCTTTTGCGCATTTC
ATF1	AAACAGTAGTTACTATGACGTTACCATTCTTATCA
ATF1	TCTGCGGGGCGGAAGTGACGCACGAGAGGAAGTCC
ATF1	TTCTTCCCCATCCCATGACGACCTTGAGCACTGCT
ATF1	TTTTAAACTGTGTGCTGACGACAGTTAAGTAAATG
ATF1	CGGAAGGATTGGTTGTGACGGGAGAAGGCGATTGG
ATF1	TACACACGCTGGAGCTGACGTCTGGGCGGAAGCCT
ATF1	CTTTATCAGTGTTTGTGACGGAGCTTCTTATCAAC
ATF1	AGTAAAGAGTTTCACTGACGCAAGGCTGGCGATGC
ATF1	TAAATTTGGACGGAGTGACGTAGGGCAGTCGCGCG
ATF1	CCGGCTGGTCGGAAGTGACGCCAGGGGGCGGGGCC
ATF1	CACACCTGATAAGACTGACGCCAGAGGTGAGGTCA
ATF1	GGTGCAGGGTATCGATGACGTAGGCTGACCACAGT
ATF1	AAGGATGGGGCTGAGTGACGTATATTTCTCTACTG
ATF1	GGGTGAGGCGCATTCTGACGCAGCACGTCCGCGGA
ATF1	CCGCCCGGTTCCCTCTGACGTGGAGCGAGGAGGGG
ATF1	GCATGTTGAGGCTGCTGACGCAGTAATCTGGCTTG
ATF1	CGGGCGGGGCGGACGTGACGCAAATGCGTTTCCGG
ATF1	ACGTTCCGGGGATTATGACGTCGACGCCTCCCCCC
ATF1	AGCGCGCTGGCCCCGTGACGTGGTCCAATCCCAGG
ATF1	ATGAACCAGGCATCATGACGTGTACCCATAATTGC
ATF1	CCCTTGCTTGGTTTCTGACGTTGAATTCTGAAGTC
ATF1	TGTGCATGCTCCAACTGACGACAGCATAGAGTTTG
ATF1	TTCTCTACTACCCAGTGACGTGACTCATTTGGAAG
ATF1	GCCGCAACTCGGGTGTGACGCGGCAGGCTGGCACC
ATF1	AGATAAACAGGGCGGTGACGAAGAGGTTCTTACTC
ATF1	GCCTTCTGAGCTGGGTGACGTGGCAGTGCAATCTG
ATF1	GGCTTTGCCGGCCCGTGACGGCCGGAGGGCTGAAC
ATF1	TGTGTTAACTCAACTTGACGTTGGTCACCTTATAA
ATF1	TTGAACCAGCGGAAGTGACGTCGCCGCTCGCGAGG
ATF1	TAATCTTAAACTGTGTGACGTTTACCTCTGGCTCC
ATF1	GCCAAGCCCTGAGTGTGACGCAGGATGCTAAGTAA
ATF1	ATAGCTTTTTGGATATGACGCAACATACCATAAAT
ATF1	CAGATAAAACATGACTGACGATGGTTTATCTCCCA
ATF1	GATTGGTGGAGGGAGTGACGGTGGGCGGGTCTCTG
ATF1	CAGGACAAGGTTATATGACGTAACCACATGGCAAA
ATF1	GTTCCAGGGAGAGCTTGACGAGAATAAAGCAGTCA
ATF1	GGTGGAGCTCTGGGGTGACGTAGAGTGAATGCTTA
ATF1	TTGCTTAAGGCCTGCTGACGGGATGAGGCTGAACT
ATF1	CCCTTCAGTCCTGAGTGACGGGAGATGCAATCAGA
ATF1	TGTCACAGCTTATTCTGACGAATAAACTCAATTCA
ATF1	AGGAGATCTGTTGAATGACGAGCAAGTAGGCTCAG
ATF1	GGGAAAAGCATTGTGTGACGCAGTTCTGCCTTGGG
ATF1	AGAGAGAAGAATGGATGACGCCTTCTATCTGATGA
ATF1	GTTGGCGCGTAGTGATGACGCAAAGGCTTTGTACC
ATF1	ATTGCGCATCCGTTGTGACGTGGCGCTTTGGTGTC
ATF1	GCTCAGCACCAGGCATGACGTAAGCACTTTGTGTA
ATF1	TCCTTTCGGCGGGGCTGACGCAAGGCGCGGACAGG
ATF1	AATATTGAAGCTGGGTGACGCATACATGGGAGTGC
ATF1	CTACCAAAGCAAAGCTGACGCAGACATACAAAACA
ATF1	AGAATGCAAGGGAAGTGACGCTGTGGGGCTTCCAA
ATF1	ACCCGAGCTCACTGGTGACGTAGATCTCATGTGAC
ATF1	CGCAGGCGGGAAATGTGACGCCTACAGTCCGCTCC
ATF1	TCCCAAGACAGCTTATGACGTTTTGGAAACTCTGA
ATF1	GAGGTCTCTTCTCAGTGACGGCATTTCTGAGAAAT
ATF1	TTCAGGGCTGGATTGTGACGTGTATCTTGTATTTT
ATF1	CTCAGATTTAAGGGGTGACGTAACAGATTCCACCT
ATF1	TATCTTATCACCTAGTGACGTAGCTGTCCTAATGT
ATF1	CCACATATCCTGTGTTGACGAGAGGCTGTGCTCAT
ATF1	GTATAGACCACGTGGTGACGAAAGTTCTGGAGGGA
ATF1	TCTGTGCGTTTGCTGTGACGGGTCGTGTGCTATCT
ATF1	CTCCGCCTCACTCACTGACGAGCAAACTGACCAAT
ATF1	AACCATTTTTAGTCCTGACGTAGGAAGACAGCTAG
ATF1	CCTGGAACGTAGATGTGACGGAGAAGCTATAGCAG
ATF1	AGGATCGGTGCGTGGTGACGTTTCGCCGGCGCGGG
ATF1	CCAGGGGCTGAGGAGTGACGCTGGGTGGAGGCAAC
ATF1	GTCCTTCACTGTATCTGACGGGAAACCTGCCAGGG
ATF1	CTGGTACTGCACCTCTGACGGACAGGAGGGCAACC
ATF1	CCTATTGGCTGCTCATGACGCCGAAGAGCTTCGGA
ATF1	CGCCCCGGCCCTTTGTGACGCAGGACAACGCCTGC
ATF1	CGGAAAACGCTTTGGTGACGGCCAATATGTGAGCC
ATF1	CTTGCTGACCACATCTGACGTGGCCCCAGTGCTGT
ATF1	AGGAATGAGTGGGCGTGACGCATTCTCTCCAGTTC
ATF1	AGGAACGTTCGAGGCTGACGCAACCGGCGCAGGAA
ATF1	AGGACCGGCGGCTGCTGACGCCATCCCGGCCAGAA
ATF1	CGCTCGCAGCTGCAGTGACGCGACCTGCTCATAAG
ATF1	AACCGAGGGCTGCTGTGACGGCCAACCGAGCGCTG
ATF1	CACCCACCAGCATCATGACGGTCCCAGGAACACCC
ATF1	TCCCTATACGGCATTTGACGCTGTTTACCACAAGA
ATF1	TCGACATGGAGGCGATGACGAGATCACGCGAGGAG
ATF1	TTCTTATCGCTTATATGACGTCTCACCGGCCCTGC
ATF1	CCCCCGGCGTCCCCGTGACGCCACAAGGCGGGGGC
ATF1	CCCATTCCTGAGAGTTGACGGACTATATGAGTCAT
ATF1	AGGGTCCGGCCTCTCTGACGCCTTGGAGGGCAGGT
ATF1	CTCCGCGACCCGCGCTGACGTCGCCGCGCAGCCCG
ATF1	ACCCGGAAGTGCGGCTGACGTGTCCCGGCAGCGCT
ATF1	CTTGCACACTGGCCATGACGACAGAGAAACTCTAC
ATF1	ACTTGCGCGGCCTTCTGACGGAAAACCTTAGCCTG
ATF1	AAGCCGCGGGCTCTCTGACGTCTGCGCCTATAAGC
ATF1	AGAATGTAGCAGAAGTGACGTGGCACCAGTCCAGG
ATF1	ACGCGGGACCGGAAGTGACGCAGAGAAGTTTCCGG
ATF1	CGTGGGTGCTGCCTGTGACGCTGCTGTCAATGACA
ATF1	GGAAAGCGAGAACGATGACGTATGCTCGCGGAACA
ATF1	TATGCACAAGCTGGATGACGTGACCCCGCTGCTGC
ATF1	GAAGCGAAAAGCAAATGACGCACAACCTAACGAAG
ATF1	AAAGGAAGTTCTAGATGACGGACGACGTGCGGGGT
ATF1	AGTAATGGACACAAATGACGACAGCAGCCAACCGT
ATF1	GTCAGCTCCCGCCTGTGACGTTGCGCCTCCCTCGT
ATF1	TCTGGGACGCGTTACTGACGTATCTACTGATCTTT
ATF1	GGAACGAGGCCCGGCTGACGGCTGACCACAACCTC
ATF1	GGGGCTGACCAGCATTGACGGGGTTCAGAACCACC
ATF1	CTTGTTTTGTAAACGTGACGATATTTTGAAATGGT
ATF1	TTGAGAAGCACTTGCTGACGCCTAGTGGGTGCTAA
ATF1	AGGTAACTTTTATGGTGACGAATGCATTTATTATC
ATF1	TTATCTCTTCAAATCTGACGACTTTCAACCGTTCG
ATF1	AAGCCTGGGGCCTCCTGACGGCTCCTGCTTCTCTT
ATF1	TCATCCCTGCCAGGATGACGCAAAGCTCTGCCCTG
ATF1	TGCCCTAGTGACTAATGACGTTGGACATTTTTCCA
ATF1	ATCCAGCCGTGCCTCTGACGGCCAGCACCTCCCCA
ATF1	GCCGCCAAGAGGAAGTGACGTCTGCCTCTCCCTTT
ATF1	AACTTCTTCCTTGGCTGACGATAAGGTTTAATTAG
ATF1	GATGCAGCTTCTCAGTGACGACATTGAAAAACTAA
ATF1	CCTCCCAGGGGAAAATGACGATAAGGTTTCCCTTA
ATF1	CTGCCTTGGCAAAGCTGACGCAATCTCCCATTGGT
ATF1	CAGGAAAGTGTGTACTGACGTGAGGACTGACATCA
ATF1	TGTGGGGAGAGATAGTGACGGGGCCCGTTGCAAGG
ATF1	CTTCGCCTATGGGGATGACGTCTCAAGTCTCGACA
ATF1	CAGGACGGAGCAGGATGACGTGAGATTTCATTACA
ATF1	AGCATGAAAAGGTCATGACGGATGGCTGTGGATAA
ATF1	GATGAGCTGGCCAGATGACGTCCCTCCTGAAGGCT
ATF1	CGGAAGCGGGGGAGGTGACGTAGGAGTGCTGGCGT
ATF1	TCCTTCCCATTCCACTGACGCTTCCCTAATCAGCC
ATF1	AACAGAAGCCCTGATTGACGCTTGAGACTTAAAGG
ATF1	GGCCAGAGGACCGCATGACGCCAGCCTGGGCAACG
ATF1	GAGCGGACCCGGAAATGACGCCAGGGGATGCAAAC
ATF1	ACACACCACGTTTCCTGACGGAGGAGCTCCCACGC
ATF1	GTGGACTCCTCTGAGTGACGTTCCCCGGCTCCAAT
ATF1	CTTGAATTTCCACTGTGACGGACATGTGGGGTTGG
ATF1	CCCGACGCGGCGCGCTGACGCCACGGCGCTCACGC
ATF1	TTAAATCGCGAGAACTGACGGGATTAGACGCAAAA
ATF1	TCAGCTATTTAGAACTGACGTTTACTTAGTAGTAC
ATF1	ACTAAATTGTCTATATGACGTTGGCCCTGCTAAAA
ATF1	TGGCTGGATCAGGTGTGACGTTTACATAGCATTTG
ATF1	TGGAATGGCCTAGAATGACGTGTGTGTTGTGAGGG
ATF1	CGAGACCCAGCGTGCTGACGCCATGTTGGCCCCTG
ATF1	CAACAAGCTGAGTCCTGACGGATCCTGCTCTGGCC
ATF1	CCCGCCCCTGCCACGTGACGGGACCCGCCAGTGAG
ATF1	ATGACAGACAGCGCATGACGACCAGTGAGTGCGCG
ATF1	TGGAGAGAGGCGGAGTGACGGATTAGTGCATTTCC
ATF1	ACCGCGAATCGACGGTGACGTCGCTCTCCCCGCCC
ATF1	TAATCGCCAGCTAGCTGACGCAGCTGATCTAATCA
ATF1	TAAACAGGCCGGACGTGACGCAAGCCGCTCGGCCT
ATF1	GAGGAACCGGTGCTGTGACGACCAGAGCAAACACG
ATF1	GGGATACACCATCTATGACGTTATTATTAACACAA
ATF1	GAGTGAGTCTGTAAGTGACGTGAAGCCTGGCCTGG
ATF1	TCAATGACTCACTCATGACGAGTAGTAGCCATATG
ATF1	TGGTTTGACCAGGTGTGACGTTTACATAGCGCACG
ATF1	CGCAGCGCTGGGAAATGACGAAAAACGCTCGTGGG
ATF1	CCGGTAACGCCACGCTGACGTCCGCGCGTCGGAGG
ATF1	TAAAGAGGACACATGTGACGTAGTGAACCACATCC
ATF1	GGAAACCCTTAACCGTGACGGTTTCCAGCTAAGAT
ATF1	TTGTTCTGCATCTTGTGACGTGTAAAATCCATAAG
ATF1	TTGGAAAAACTACACTGACGTAGACTGTGTCTATA
ATF1	AATGAACTGTAATGATGACGCATGGAATGGGGCAG
ATF1	CCCGGCCCAGTGCACTGACGTAGTTAGCCTAAGAT
ATF1	TAACACTGGACACTTTGACGTGAAAATCGATGTCA
ATF1	GTTTACCACACACTATGACGGGAGGTGTCAACTGA
ATF1	TGGGGGTTGGAGGGCTGACGCACACCCTGCCTGAG
ATF1	GACTGGGCTGTGATGTGACGTCTGATGGGAATGGA
ATF1	AGTGGCAGCAGGTGATGACGACATAATGTCTCTAA
ATF1	TGGTTCGATCAGGTATGACGTTTACATAGTGCGGG
ATF1	AAACGGATACTCCCCTGACGTATTTATCTGCTTTG
ATF1	TAAACCAGGTCATCCTGACGCCAAACATCTGGGTA
ATF1	CAGGTTCCAACAGGATGACGCCTGCGCAGTAGGTC
ATF1	GGCGGGGCCAGATGCTGACGCAACGAGGTGTGGGA
ATF1	GCAGGACAAGGACACTGACGTAATCTCCCTTTCCC
ATF1	GGGCGCTAAGGGAGCTGACGGAGAGGGCCACCGCC
ATF1	GAAAACACACAGGGCTGACGCTTTGACACAGGTGT
ATF1	TTTGTACACCCAAGATGACGTCTGAACTGCTTTTC
ATF1	GACTATGGTTAACAATGACGTATATTTCAAAATAG
ATF1	CTTTTCCCCACAAAGTGACGAAAGGAAACAGCGAC
ATF1	GGAGGGCGGGCCGGGTGACGTGGGAGCTGAACAGC
ATF1	AATGGTGGCTCGAGGTGACGCCAGCCACCACCATT
ATF1	CCCCATTTAGGACTCTGACGCAGTACAGTTAATCT
ATF1	ATTCTTGCGGGAAGGTGACGCCGGAAGGTGGTCAC
ATF1	AGGTCTAGGAATTGATGACGCTGTAATTCAGGGAC
ATF1	CCCAGGCGGACGCGGTGACGTGTGTTGGCCTCGAG
ATF1	GCGGGGAAGGCGACGTGACGAGCTGGTCGGCTTCT
ATF1	TACCTAATCAGTCCATGACGTATGCAGTTGGAGAG
ATF1	GTTGCTAAGCCTGTATGACGTACATGATACATTTA
ATF1	TCATCCCATTGAGAATGACGCCCTACCCAAATGAC
ATF1	AATAAAGAAGTGTAATGACGTCTGATGACTTCACC
ATF1	CCTGCAGGCCTCCAATGACGCTGGAGTGCAAGGGA
ATF1	CAGATGTCATTGGTGTGACGCAACTCCACATACAC
ATF1	ATCTTGGGTAAGAGGTGACGAGGCCCTACGCCTGT
ATF1	CTCCGCGCGCCGCGCTGACGGGTCGTTAGCGGATA
ATF1	AGACATGGGCACAGATGACGACAAGAGCCAACGTT
ATF1	AAGGATGAGGTGGGCTGACGTAACTGGGGCGACTT
ATF1	GAGATATAAATCAGATGACGTAGTGGTGACCGATG
ATF1	ACGCAAACTAATGAATGACGCAACCTGGGCTGATG
ATF1	ACATGTCAGAACTGTTGACGGGCAAGGCATTTGGC
ATF1	GACTTGAAGGCACTTTGACGAAGCACCAAGCTGAG
ATF1	TAGCAACGCCCGCAGTGACGCGCAGGCCCCGCCCC
ATF1	GAATAACTGGCAGGATGACGTGATCTGATAGGGAA
ATF1	TGTTCACTCTTACCATGACGACATAGGCCTCAGTT
ATF1	GTGCTAGCATAGAGATGACGGTAGATCCACTCTAG
ATF1	AAGTAGGCCATTTAATGACGCGCAAACTGGGAAGG
ATF1	TTTGATAAGCAGAAGTGACGTATAATGCCGGATAT
ATF1	CCAACCTATCAACAATGACGGAAACCAATCAACGA
ATF1	TCCTCTCAAGAATGGTGACGATGACATGAACTTCC
ATF1	TGTCATTGGTCTTACTGACGTATAGGAGTTCATCC
ATF1	ACCAGCAGGCGGTGGTGACGTGCTGAATGGCAAAT
ATF1	AGAACCACAAGAATTTGACGGAGGGCTTTCAAAGT
ATF1	AGTGACCACACAGGCTGACGTAATTGACCCTGATC
ATF1	CAGGGGCAGCAAGAATGACGACTATGTGTTCACGT
ATF1	TTTTCTTGGTTTAAGTGACGACATACTGAAATGAC
ATF1	TTCCTCCCGAATGGCTGACGTTCAAGAACCACAAG
ATF1	CTCCAAGGAGCCCTTTGACGGCTTCTTATCACGCT
ATF1	CGCACTTCCGAGAACTGACGGCCTCCTGGTAGCCA
ATF1	TCAGGGCCCGCAACGTGACGCTTGTCGAATCTGCT
ATF1	CTCAAAGTCTCTTTATGACGTGTCTCTCACATAAT
ATF1	CAGTTACCATGGCAATGACGCGCGCCCTAAGGGCG
ATF1	GCTTGAATAGTTGCGTGACGATGTAATGCTTGAAG
ATF1	CTCCTTCGCGTCCGTTGACGGGACCCAGGTTGGGG
ATF1	GGGCTGGGGTATAGCTGACGCCCTTTAGCTTTATC
ATF1	AGGAAATCATGAGGGTGACGTAGAATTGAGTCTTC
ATF1	TGGTGCATTTGATGATGACGGTGATGATGATGTAA
ATF1	CCTAACATGCTCCATTGACGGCACAAAAGGAAGGA
ATF1	GGAGCTACCCCGAGGTGACGCTCTGCTGGTGGAGA
ATF1	CTGTTTATCTTTAGATGACGTGTGGAAGTGTCCAT
ATF1	CTTCCGCCTACCGCGTGACGCCGGGGCGGGCGCTC
ATF1	CAGCTGAGGTGTCCGTGACGCAGTCCTGTGGTGAT
ATF1	CAGAACTGATTAGTGTGACGGTTGCTGAAGGTTGG
ATF1	GGTGTGACTGTGAAGTGACGAGATGGTGGGAGTTG
ATF1	ACCCAGAGCTAGGGATGACGTAAGGCCCAGATTCG
ATF1	CCGCAGGAGTCGGGGTGACGCCGGCCAGCCCAGAG
ATF1	GTAGGTTACCCGTGGTGACGCAAACCAGACTTACT
ATF1	ATTCTGCAGGAGATGTGACGTGTGCTTTGGTTGTT
ATF1	ACACATGGGGGATTCTGACGTAAACAGTCTGGTCT
ATF1	AGCAGGCTGTGGTGATGACGTTTATCATCCTTAGT
ATF1	AAACAGCAGCACAGCTGACGGGAAACACCAGCATG
ATF1	CAGCGTCCACCACACTGACGCAATATGATGCCGAC
ATF1	GTGAGGTGATGTGTGTGACGTTGCCAGCCAAGCTT
ATF1	TGTACCCACAGGAAATGACGCTCTAGTTAAGGTTT
ATF1	CCCCCTTATCACTCCTGACGACTTTCAGTCTTCCA
ATF1	TGGACAGCGGGCCCATGACGCCTTGCCTCTGAGTC
ATF1	GATCTCATTCATACATGACGCCAGCCACAGAACAA
ATF1	AACTACAACTCCCAGTGACGCCACAGCGACGGGCG
ATF1	CAGGGCCAGCTTGATTGACGGCCCAGGCCGCCGGG
ATF1	ATGCTCCACTCTGTATGACGCAGTGAAAAGGATAC
ATF1	GGGTCTCCCCCTCTGTGACGCAACACATTGCACCA
ATF1	TTAAGCAAGCGGGGCTGACGCAGCTGGCTTGGCCT
ATF1	GCAGAGAGGAGGGTGTGACGTTCCAGGAGCTAGTG
ATF1	TTCCCCTGCCCTTCATGACGTGGCTGACTCATTCT
ATF1	CACACACAGCAAGGATGACGCTGTAAACATAGCCC
ATF1	CATTCACTCCTCCAGTGACGTGTGGGTAGATAGGT
ATF1	TTCTGCAAAAAGAAATGACGTTTATGACACTAGTT
ATF1	TTTGCAGTCAAGCTTTGACGCCCATGGCTCCACCC
ATF1	CGGCCAATCCCAGACTGACGCCGGCACGGACCGCG
ATF1	GCCATGGTTTCCTGATGACGCAACTGCCTCCACCA
ATF1	TATCCTATTGTCAAGTGACGCATGACTGTGTAAGT
ATF1	AGGATGCCAGGGCGATGACGTGATGCTTAGAGCCA
ATF1	CAGCTGAGGAGGCTGTGACGCGCTCCCTTCCATGT
ATF1	GTCCTCACAATGCCATGACGGTGAATGTTACGTCT
ATF1	CACTAAATCAGTCTGTGACGTGAGCCAAGTCACTT
ATF1	TGGAAAGGGCAGGGCTGACGGGAGTGAGTCACTGG
ATF1	GCCATGTTTCCTCCCTGACGTGAATGAAGCCAGCT
ATF1	CTTCAAAGGTTGGTGTGACGTGGGCAGACACAGAG
ATF1	GCGCTTTGGGTTTGATGACGCACCTCACTATTTAA
ATF1	TGGTTCCATCAGGTATGACGTTTACATAGCAAGGG
ATF1	TCCGCCTGAGGCGAGTGACGCTGGCCGCCAACGAG
ATF1	AGTGCCCCTCCACCCTGACGCACATAAGAATCACC
ATF1	CAGGCTGGAATGCAATGACGCAATCATGACTCACT
ATF1	TGACATCAGAGATGGTGACGGGTGTCTGTAATAAG
ATF1	CGTTTACTATCTGTGTGACGCTGAGCAAATTACAC
ATF1	TCCCAGGCCGTGCAGTGACGCTATCTTGGCTTGCT
ATF1	ACCACCGGTGTGGCCTGACGCGGGCGGCGAAGTGA
ATF1	CAATGCCAGTGTTCCTGACGTGCTGCATACATGTG
ATF1	TCTGAGGTGAGGACCTGACGTCCACATCTTTGCGT
ATF1	GTTGCAACTGCAATTTGACGGGTGGGGTAGGCAGT
ATF1	CTCTCGCGCCGGAAGTGACGATCCAGGGCGTGGGA
ATF1	TGCCTCCAGTATCCGTGACGAGAGGACGCGAACTT
ATF1	GGCTTGCTAGCTATCTGACGTCTGCAGTCAAAGCC
ATF1	CCCCTTTGTACAGGATGACGACAGGCCGATGATTG
ATF1	GGCCCCGGGCCTTCCTGACGCAGCCCCCCCTTTCA
ATF1	CCCTTTCAATTTGCATGACGAGACCTCACTATAAA
ATF1	TGTACCTCCTGGCTGTGACGTGGTTTCTCAGCGAC
ATF1	TCTCGTGTTAACTGCTGACGTTCCAAATGAAGGCG
ATF1	GTGGGATGTCCTCTTTGACGCATGGCCTCAGCACA
ATF1	TGATGGTCCCATGCGTGACGTGAGTACAAGGAGAA
ATF1	AGTCATCATCTGCTGTGACGATGTTTAAACTATGC
ATF1	CTTTTCCGGTGGAAGTGACGCCATCGGCAGCTGCA
ATF1	TTGTGACTCACCTCGTGACGGGTTACACTTGGGTG
ATF1	ACATCACTGTAACTGTGACGGAAGCAGAATGCCTG
ATF1	TATAGAATTCTTGCTTGACGGTTTTTCTTTCAGCA
ATF1	AAGCACTCATCCTGCTGACGAGATGCAACTTCTGA
ATF1	TTAGGACTTTGGTGCTGACGGCAAATTTATTTTAT
ATF1	AAATCACATAAATCATGACGTGGGGAAACTTCGAA
ATF1	CAACCTGACAGGCAATGACGCCGTTCTTTCCGCCA
ATF1	TGGGAAACACTGTAGTGACGCCCAATCAAAACGCC
ATF1	ACAGGAATGTGGCTTTGACGCAGGCCCGAGCTAGC
ATF1	TCTGCTGCCTTTGCCTGACGTTCTCCCTGTGTGCC
ATF1	GGTGTTCTTCAGTAGTGACGTTATTTATGGGCAGG
ATF1	GACCACTAAGGGCCGTGACGTGGTGCCGCTGAGCT
ATF1	ACATGCGCCCTGAGATGACGCCCTAACATGCGCCC
ATF1	CTGGATGATAATGCCTGACGGGCATCACCATTGTT
ATF1	GTAAGAAGATTAGGGTGACGTAGTCAACTTCCCTG
ATF1	ATGTAAACACGGAAGTGACGTCCAATCCCCTTCAC
ATF1	AACAATGTGCTGTGCTGACGATGCCAGGAAGTCTT
ATF1	TCGGACAGACTGACATGACGTGTCTTCTGATGTGA
ATF1	ACTGCACTGACCGAGTGACGCAGGCCGCGGGTGCG
ATF1	GGGCCGGCCCGTCTGTGACGCCTCTGCTAGCGCGC
ATF1	CTGAAAGATACCTGCTGACGTACTTAACGGTGGGC
ATF1	AACTGGCAAGAGACGTGACGGTTAAGGTTGATTCA
ATF1	ACCCCGATCCGGAAGTGACGCAACGGCGCCAAGCA
ATF1	CATTGGCCCGCGCAGTGACGGACAGGCCGCGCAGC
ATF1	GCAGTATGGGGAAGATGACGACCCATCTGCTCTGC
ATF1	CAGGGAAGTGCTGCCTGACGTAATCTTTGAGGATC
ATF1	CATTGTAGGAGACGATGACGTCTGCAACTTTAGAA
ATF1	ATGGACGGCCCTTTCTGACGTAACGTCGGCTGAGC
ATF1	CTAAAATTTTGAGGGTGACGTGAGAAGGGGGCGAG
ATF1	CCAAAGACTGCCATGTGACGTGGCCTCCATAATCT
ATF1	CCATGTGCTTAACCATGACGACTTACTTCCCCTTT
ATF1	AAAGGCGAGGGGTGTTGACGCCAGGAAGGTTCCAT
ATF1	TTGGCGGCGGGCGAGTGACGTACGCTCGCGGCGGA
ATF1	TCCATTTCATGGCTGTGACGCAGCTTCACCCTACA
ATF1	TTAGCTTCTTCAGCTTGACGTGATGTTGCCAAATT
ATF1	TATAGTGTAATTTCCTGACGTTGCCATGGCACTTG
ATF1	GGGCGGGCCTGGAAATGACGCCACTGGCCCCGCCC
ATF1	GTCTGACCTTCAGAGTGACGCAATAACCAAGTCAT
ATF1	GTTTTGATAATCATGTGACGTAAGTAGTGAGGGAA
ATF1	TCTGTCACCCACTGATGACGTGGTCCTGTGCGTCC
ATF1	GGCAGCCGTAGGTAATGACGGATGCCCAGACCCTG
ATF1	GGATCTGTCTGCTGATGACGCTGCTGTTTCCTGGT
ATF1	CAGAGGAGCAGAGGATGACGTGAGGACAGAGTCGC
ATF1	TCAGCAGACCTCAGATGACGAAACCCTAAACTCTA
ATF1	AGACTCCACCCCCTCTGACGACACCGTTGTAAGTT
ATF1	TCGTTCAGCTTTGTCTGACGGGCGATGGCGCAGCC
ATF1	TTCAGACTTAGGATATGACGTAATTAGTTGAAAAG
ATF1	TACCTCCTCCTCCAGTGACGCTATCTGCTTCTCAC
ATF1	GGGGCGGGGCGGCTCTGACGCAGTCGGAGTTTTCA
ATF1	CAACTTACAAACTGCTGACGACAGAGAGCACTGTG
ATF1	GGGAGATTAAAGCTTTGACGTGATAAATACTTGGG
ATF1	AGCAGCAGTTGGTGGTGACGTTGGTTTGATGCACC
ATF1	TTCCAGGAAGCGGAATGACGCCATAGTTTCATTCC
ATF1	CCCCCGGGGCGGTGCTGACGCTCGCGCCGACGCGC
ATF1	AGGAGTTTGGAAGGCTGACGTTCCCTTTTCTGGTT
ATF1	GCGTAACAGGGCAGATGACGAAGAGCAATCTGCGC
ATF1	CAGCCCTGCAGTCGGTGACGTGGCAACAGAAGCCA
ATF1	CCGTGTGGCTCCCACTGACGCAGCTGACTCAACCC
ATF1	GACAACCCCAGGAAGTGACGTATTTCTAAATTTTC
ATF1	TTGGCCAGCGTCGCGTGACGCACGGCCGAGCTCGG
ATF1	AGCGTTCCATTGCATTGACGTTATCTCCAATGTAC
ATF1	GAACTCTGACCTATATGACGTGCTGGGAATACAGA
ATF1	GCAGGTTCCTAGCACTGACGACAGCGAGCGATGAC
ATF1	ATTTCCTATTCAGACTGACGCTGCACTGAGACAGG
ATF1	TTATCCGAAGGCCACTGACGTGTCTAGGTGGTTCC
ATF1	CTTTAGTTATTCTAGTGACGGTTGTGTCTGGAAAA
ATF1	ATCTGCAGGCTTTTTTGACGTTTTCAACAATGTCT
ATF1	GGAGTAAGTGTGTGCTGACGTGTCATGTCCATTTG
ATF1	GCGGGAGAGGGTCGCTGACGTGGAGGCGTCCGAAG
ATF1	TCCTGGGGGAAAGGATGACGTGATGCTCTTCGGAC
ATF1	GATGGTATTAGGAGGTGACGCCTTTGGGAGGTGAT
ATF1	TGTATTTAAGTTGGGTGACGCAGAATGAACAGAGT
ATF1	ACAGTTTAGGACCTGTGACGTTTCCCCACAGAGAG
ATF1	GTGTTCGTGGTCATGTGACGCGGAAAAGGGCGGAC
ATF1	AGCAATTTAAAGCAGTGACGTTGAATTTCAAATCT
ATF1	GGAGCTGGAGGAACATGACGCAGCAAGAACACTGT
ATF1	CGAGGGGAGGAGGGATGACGTGGGCTGGGCTGCTG
ATF1	CTGTAGGCTTGGCCTTGACGTTGCCCTTTTTCAAT
ATF1	GAAACCCTACACCCATGACGAGTCACTACCCGTTC
ATF1	TGGATAACAAGCTGATGACGTGGATATCTTAACAG
ATF1	TTGAAAGTCCTCCATTGACGTGCTCCTCTGGCCTG
ATF1	CCACGGCCTTCACAGTGACGGCGGAGACCCTGCCC
ATF1	AACGATTTCCCACAGTGACGGAGGTTCCGTGATGT
ATF1	TTATTTGGAGCATCCTGACGCACTGTGCAATGGAA
ATF1	AGGAGGCAACTGCATTGACGCAGTTGAACGCTGAT
ATF1	TCAGCAGATTCGGAGTGACGTGCAGTTCTGGTGGT
ATF1	CAGGGTTGGGTAGGGTGACGACAGGTTACTTGGAG
ATF1	AGCACAGCTGGCAGATGACGTGTCTGTGAAAGCAA
ATF1	TCCTCCACATTCTCTTGACGGAGAGCTGGTCACAA
ATF1	AATGAGTGGCAGGTCTGACGGCCCAAGAGCTTCAA
ATF1	GGCCCCAGCTATCTCTGACGTTCTGTTTGCACATC
ATF1	CCTCTGGCTCCAGTCTGACGTCCCTCCCCTGGCCT
ATF1	TGCAGGGGATGTTAGTGACGCCGTCGTAAACTGCT
ATF1	ATCCCTGGCTGTATATGACGTGAGAATTTGGATCA
ATF1	CATGCTGCAGCTCAATGACGTAGCCTGTATGCCTC
ATF1	CCAGAGCCACATTCATGACGTAATTGTTCTCAGGC
ATF1	CCACCCACCAACCTTTGACGTTGACCTGCTTTGCC
ATF1	CGTTGGTGTGTACTTTGACGTTTGCGGTTTCTGCC
ATF1	AGTGCCTGCTGTGTCTGACGCATAGAGCCAGATGC
ATF1	GTCATCGCCACCACCTGACGCGTGTAACCAATCTG
ATF1	GGGCTGGCCAAGGATTGACGGGCTCTGGGCCTGCG
ATF1	TACACATTACGTGTATGACGTACTGCCTCCCTTTC
ATF1	TAATCTTACCAAGAATGACGTATTTATGATGAGTC
ATF1	TGGTATGGCAACAACTGACGCTTGAGAAATGCCTC
ATF1	AAGCCGGAAGTGGGTTGACGTAGCCCGGAAGGGGA
ATF1	AGGATTTAGACTAACTGACGCCAAGTAGCCATAAA
ATF1	TCCTTGGTCTAGTGGTGACGACAGCGTCTGGGAAG
ATF1	TGCGACAGTTAGAGATGACGTTTGCTGACAAGGGT
ATF1	GGGCGCGGACGTCGGTGACGTCGCGTGGCGGAGCC
ATF1	TAACTTCCTTACACGTGACGCTTGTTTAATCTACC
ATF1	AGTGACCCAGGGGCGTGACGCAATGTTAAGAGAGC
ATF1	AAGGTTTCGGGTCTCTGACGGATGAGAAGGAACAA
ATF1	CAGCTAGCCCAACTGTGACGGGCAATAGAGGGGCA
ATF1	CCGGGCCGCCGGATGTGACGCAGGGGCCAGGGCGC
ATF1	TCAGCGGGTTCTTTGTGACGTGTATCTTCTGCTGA
ATF1	CTTAGAACTAGCAACTGACGGGATATGAGTCACAG
ATF1	TCACCCGCACGTCTCTGACGCCGCCGGAAGCCGGC
ATF1	CTCTGTGGGCTCCTCTGACGCTGCCTTATCAGCAG
ATF1	GTGCACCATACCTAATGACGCAGGCACTGAACTAT
ATF1	TTTTTTTTCCTTGATTGACGTAAAACCTACCCAAT
ATF1	AGAGGCCCTTGCTGCTGACGCTGCCCTTATCACAG
ATF1	CCTTCGGCAGCACGTTGACGAGAACTCAAGTGTCT
ATF1	CTCAAAAGCCCAGGCTGACGTTATCAGAGGGCAAC
ATF1	TCCTATCTCATCCTGTGACGCAGAATGCTGTAACT
ATF1	GGCAGGATTAATCTCTGACGGCTGCCTTATCTTTA
ATF1	TATTGTTGACACCTGTGACGTGAGACGTGCCAGAC
ATF1	AGCAGAGAAGGGGACTGACGTGGCAGGCAGAAGCA
ATF1	TTCTGTCCGAAGTTGTGACGGAACGCATGCCATTA
ATF1	TGGAAATCAGGATGATGACGCTAGACAGCTCCACA
ATF1	AGGAAGCTTGCCACGTGACGACAGAGGCAGAGATT
ATF1	CCTAGACCAGAGAGTTGACGCCTTTCCTAGAAAAT
ATF1	CAGGGTCCCAAGAAGTGACGAAAAGCGATAATTAG
ATF1	AGCGGCGCGCCACAGTGACGTCGGAGGCCACTCCT
ATF1	ACAAGCCTTTATCAGTGACGCCATGAACAGTTTTT
ATF1	GAAGGTAACTTCCGGTGACGGGGTTGCATCACTTC
ATF1	ATTCTCTGCATTCCTTGACGTGGTCCCCTGCCAAT
ATF1	TTTGTCATGAGGAAGTGACGGCTGCTGGAGGGAGG
ATF1	CTGCACTTGCCACATTGACGTGACTTTAATGTATT
ATF1	CTCCGCGCCCGCTGATGACGTCGCGCCCCGCCTCC
ATF1	AAGCACAATGCTAACTGACGTGTGGGTAATCAGAG
ATF1	CTGGCTTGTCACACCTGACGTACATATTTTGACAC
ATF1	TGCAGTGTTATTATGTGACGCCTGACTGTATGATT
ATF1	TGAGAACGTCCGCGCTGACGCTGCGTCCTTTCTTG
ATF1	AGCAACGCCAGGGCGTGACGTCGAGAAGAGGCCCG
ATF1	TCTGAGAGCCACCGTTGACGGCAGGACCGTGGAGC
ATF1	GAAAATGTGAGCATGTGACGGAGTGTGCACTGCTC
ATF1	GACCCGGAGAATAATTGACGATTTGATCCTCTAAT
ATF1	AGTTTCCTTAAATAATGACGTGGCAAAATGTGTGA
ATF1	GATGCAAACCACAAATGACGTGTCATTGTGCCTCA
ATF1	CGCGCGAACAGCCAATGACGGCGCCGTCGGGCCGG
ATF1	CTACAACACTGAGTATGACGTGTAACTAGCACCAC
ATF1	TCTTGCTGAAGGAAATGACGTCGATGACAGGCGCC
ATF1	GTGGAGACAGCATCTTGACGTCCCGGCTGGGCCGA
ATF1	CTTTCCTCATCAACATGACGTGATGGTGGGGACGT
ATF1	CTGAGCTGCCTGTTCTGACGTTACGTTACGTTACG
ATF1	GGTACTAATTGCAGCTGACGTCTGTCCTTGGAGAG
ATF1	CAAGTTTTCAAAGACTGACGTATTCTAGAACAGTT
ATF1	AACATTCCCTCAAGTTGACGCACCACTGATAGCTG
ATF1	GAAATAAGCTGCCTGTGACGCAGCATGGGTGACAT
ATF1	AGTTACAACTACTCGTGACGTGGCGCTACATGGCC
ATF1	CACCAGGGGTCGCGGTGACGTCGCCCGTTTAAGAG
ATF1	CAACAGGAACATGATTGACGTTTTCAAGGAACAGA
ATF1	TACCATTCTGTGGATTGACGTGAGTGTTCTTCTGC
ATF1	TCAAAACAAAGGAACTGACGTAGCTGAAAGCAAGC
ATF1	TAAAAAACAAAACATTGACGCGGGCAGTCCTACTC
ATF1	CTGACTGCAGTCCCGTGACGCCCAGCGGATGCCCG
ATF1	GCTCTGTTAGGGATTTGACGAATCACTGAGTGACC
ATF1	TCCTCCTGTGCCTTCTGACGACAGGAAGGCATATT
ATF1	TGGGGGACGGAATCCTGACGGCACCTCCAGGCGAG
ATF1	TGGCGCGGCCCTCGGTGACGGCACTCACTCCTCTC
ATF1	GCACAGTCAGTGATGTGACGCTCAGGCTTGTCCGG
ATF1	AGCAACACCCATTCGTGACGTTTTATCATCTGCGC
ATF1	CATATGCAAAATAAGTGACGTGCCGGGCGACTCCG
ATF1	CTACTCATTTGGTGCTGACGCCATTTTAGGCCTTA
ATF1	TGAGTTTCCTGTGGGTGACGCAAATACCAAGGCCA
ATF1	CGGACACCAACGTGCTGACGCATGTTCATTAGCGA
ATF1	TGACAGAGTTAACTATGACGAAAGGAGTCCAAACC
ATF1	CTGTCTCTCAGGGGATGACGCAACCTCTAGGTCAA
ATF1	AGGGGCAGGCGCCAGTGACGCAATGACTGCAACAT
ATF1	GTCATTTAATCCTTGTGACGACCTCGTGTCATCAT
ATF1	GGATGTGACTTTTGCTGACGTTGCACTTTTTGGCA
ATF1	GGTGTGATAAATATGTGACGATTCTCTTGAGCTAT
ATF1	GGAGTAACTCCACTGTGACGTTAAAATTGGGGCGG
ATF1	TTGACTTCCCTTAGATGACGTTACAGAAGTAATTT
ATF1	TAATGCCACCATTTGTGACGTCCCTGTTCTCTTTG
ATF1	GGCGCCGCGGCCGCGTGACGCGTTTTCAAATCTTC
ATF1	CTGGTTCTATAGTAATGACGAATTTTTGATCAGAC
ATF1	AGATCGAGGCAGGGATGACGCATGGCTGCCTTGTG
ATF1	GGGATTGGGAGCGTGTGACGGGGTATTGGGTCAGA
ATF1	CTGGGAGTGTTTTGCTGACGGAGCTCCATCTACGT
ATF1	GGTTGCCCACAGTATTGACGTTGGGACCCACGAAA
ATF1	GACTCTTGTAGGCAGTGACGACATGGTAGGCTTGG
ATF1	CTATTACTCATTGTGTGACGTTCAGCAAGTCACTT
ATF1	AAGTAGCATGTGTGTTGACGCATCACTTCCCTCAT
ATF1	TCCGGCAGCTGCCGATGACGCCATCAGCAGGGCCC
ATF1	TTGTCCCATTATCGATGACGTTAACTTTTATTTTT
ATF1	TTCTGAGTAGCATAATGACGTCTCGGCCATCCTGC
ATF1	AACAGCTGCCGGAGGTGACGGAGCGGCGGCCCCGC
ATF1	AGTCCATCTACATTTTGACGAATGGATTCTGCCCA
ATF1	AAGTCTGCGGGAGTTTGACGGCGGCGGCGCAGGGT
ATF1	GCCACACCATAGGACTGACGTCCATTCATCCATCT
ATF1	TCCTCCCGTGCGCGATGACGACAAGGCCGAGGCGC
ATF1	TAAATAAGAAAGTAGTGACGTGATTCTAAGCCTTC
ATF1	CTTTTAGCACTAAAATGACGTTTTCTGCATATGTC
ATF1	ATTGGCTGGGATCAGTGACGCACTTCTGAAAGCCG
ATF1	ACAATGACCAAATAATGACGCAAACAGAATCAAAA
ATF1	CTGGCAGACTCTACTTGACGCAATGTAGTGTAAGA
ATF1	AGGGCTGGCTAGTTATGACGAATGGGGACTTCGTT
ATF1	TCAGCATTCTGTGACTGACGCGGGTGGAGGCATTA
ATF1	TCAAGGTCATGCTACTGACGATTACGGACCAAGAG
ATF1	TGGCTCCTCCAGCTGTGACGGGGGAGTTCTAGCTG
ATF1	TGTACGGTAACTTCATGACGTTGCCATGGCATTTG
ATF1	GGAAATGAGTCTTCATGACGTCGTGGTGTCGCCAG
ATF1	GATGTCGGTGCGTGATGACGTGAGTGGTAGAGGAG
ATF1	TTAAAAACAGATTCCTGACGTCTTACCTCAGAGGC
ATF1	GCATAGAAGAAATAATGACGTAAGCTGTTCTCTCT
ATF1	GGCGAGAGGAGGTCGTGACGTTCCCAGGGTGGGGT
ATF1	GCCGTGGTCACGCCCTGACGGGGGCGGGCGCAGCC
ATF1	TCCTAACCCTTATCTTGACGAGCACACTCATGGAA
ATF1	GTGAAGCAGAGGACGTGACGAGAGGATGACACAAC
ATF1	AAGAAAAACCTAAGCTGACGCAACAGAGAGTCAAA
ATF1	CTAGTTGCGCCGAAGTGACGCCATAGTGGTGCGCC
ATF1	CTCAGTGAGGTTAAGTGACGTGTTTCGCTAGTCAA
ATF1	AATGCAGTGGCAGTTTGACGTGACCTTTCTCAGTA
ATF1	ATGTGCCCGATGCAATGACGTGAAAGGAGGAAGGC
ATF1	CCAGCCAGTCAGCAGTGACGTCCCGCCTTTCCTCC
ATF1	GCGCGCGTTGCTGTGTGACGCTGTAGTCTTCAAAC
ATF1	TTCATTGCTAAGCAATGACGAGGTGATTCAGCTGT
ATF1	GGGGCCTGGCGGTGCTGACGCCTGAGCTGGTAGGG
ATF1	TTCTCTCTCCCGCGCTGACGTGACAACGTAGCCTA
[truncated: 11,466 more rows]

## Sheet: Library
Category		Unique sequence				Length of sequence	Sequence with scaffold					ind_CGTCA	ind_2nd_CGTCA	ind_TGACG	ind_2nd_TGACG	ind_TGACGTCA		Total number of peaks
3 Unique ATF3 CRE-peaks		GGTGGCGCGGCGCGTTGACGTCATGGAGGCGGGGTGCT				38	CGCGGTGGCGCGGCGCGTTGACGTCATGGAGGCGGGGTGCTCTCCGGCGGTATGAC			CGC		22	#VALUE!	19	#VALUE!	19		CRE-peaks		Unique
		GCCCGGCGCGGCCCCTGACGTCACCCCTCTGCGCCACG				38	CGCGCCCGGCGCGGCCCCTGACGTCACCCCTCTGCGCCACGCTCCGGCGGTATGAC			CTCCGGCGGTATGAC		22	#VALUE!	19	#VALUE!	19		Atf1	617	567
		CCCATGAATGAACATTGACGTCAATGGGGCGGGGCGCG				38	CGCCCCATGAATGAACATTGACGTCAATGGGGCGGGGCGCGCTCCGGCGGTATGAC					22	#VALUE!	19	#VALUE!	19		Atf3	53	3
3 Unique ATF1 CRE-peaks		GCGCGCGCTGACCTATGACGTCATCGGGACGTTAAGCA				38	CGCGCGCGCGCTGACCTATGACGTCATCGGGACGTTAAGCACTCCGGCGGTATGAC					22	#VALUE!	19	#VALUE!	19		Dnase-seq	456	233
		AACGTGGGCTGACCGTGACGTCACAATGGCGCGGCCAG				38	CGCAACGTGGGCTGACCGTGACGTCACAATGGCGCGGCCAGCTCCGGCGGTATGAC					22	#VALUE!	19	#VALUE!	19
		CGACCGAGACAGGTATGACGTCACTGGAGGTCGCCATT				38	CGCCGACCGAGACAGGTATGACGTCACTGGAGGTCGCCATTCTCCGGCGGTATGAC					22	#VALUE!	19	#VALUE!	19		CRE-hs-peaks
3 ATF1-ATF3 shared CRE-peaks		CCAGTGCTGTGCGTCTGACGTCATTCTGCGGCGCTGGC				38	CGCCCAGTGCTGTGCGTCTGACGTCATTCTGCGGCGCTGGCCTCCGGCGGTATGAC					22	#VALUE!	19	#VALUE!	19		Atf1	1661	1572
		TTCCGCGTCGCTACGTGACGTCAGTGCGAGCGACCCCG				38	CGCTTCCGCGTCGCTACGTGACGTCAGTGCGAGCGACCCCGCTCCGGCGGTATGAC					22	#VALUE!	19	#VALUE!	19		Atf3	163	74
		CGAGTGGCGCCGCCGTGACGTCACATGGGTGCGACGCG				38	CGCCGAGTGGCGCCGCCGTGACGTCACATGGGTGCGACGCGCTCCGGCGGTATGAC					22	#VALUE!	19	#VALUE!	19		Dnase-seq	5702	88
5 unbound accessible CRE-peaks		TTGTGAATTTACATGTGACGTCAGAAAGGCTCTGTAGA				38	CGCTTGTGAATTTACATGTGACGTCAGAAAGGCTCTGTAGACTCCGGCGGTATGAC					22	#VALUE!	19	#VALUE!	19
		CCCTAAAGCACGGGCTGACGTCATTTCAGCAATGTGCT				38	CGCCCCTAAAGCACGGGCTGACGTCATTTCAGCAATGTGCTCTCCGGCGGTATGAC					22	#VALUE!	19	#VALUE!	19		Total peaks
		TATCCCAAAACACTTTGACGTCAGGCAGAGCTGGGATG				38	CGCTATCCCAAAACACTTTGACGTCAGGCAGAGCTGGGATGCTCCGGCGGTATGAC					22	#VALUE!	19	#VALUE!	19		Atf1	14368
		TTGGGCATATCTTTCTGACGTCATGAGAGTGCGATACC				38	CGCTTGGGCATATCTTTCTGACGTCATGAGAGTGCGATACCCTCCGGCGGTATGAC					22	#VALUE!	19	#VALUE!	19		Atf3	1205
		CGAGAGGCTCACCCCTGACGTCACCCAGTCCCCAGGGC				38	CGCCGAGAGGCTCACCCCTGACGTCACCCAGTCCCCAGGGCCTCCGGCGGTATGAC					22	#VALUE!	19	#VALUE!	19		Dnase-seq	100623
34 Unique Atf3 CRE-hs-peaks		GTTGCAGCGCCCAGGCGTCAGAGGCGGAGGCCCGA				35	CGCGTTGCAGCGCCCAGGCGTCAGAGGCGGAGGCCCGACTCCGGCGGTATGAC					19	#VALUE!	#VALUE!	#VALUE!	#VALUE!
		CTCTCGGCTGGGGTTCGTCACTGGGCGCGGGATTT				35	CGCCTCTCGGCTGGGGTTCGTCACTGGGCGCGGGATTTCTCCGGCGGTATGAC					19	#VALUE!	#VALUE!	#VALUE!	#VALUE!
		GGGTAGGTGGTGCCCCGTCACGTGCCGGAATCACC				35	CGCGGGTAGGTGGTGCCCCGTCACGTGCCGGAATCACCCTCCGGCGGTATGAC					19	#VALUE!	#VALUE!	#VALUE!	#VALUE!
		GCGGGAGCCGCCGGCCGTCACGTGGGAGGTCACGT				35	CGCGCGGGAGCCGCCGGCCGTCACGTGGGAGGTCACGTCTCCGGCGGTATGAC					19	#VALUE!	#VALUE!	#VALUE!	#VALUE!
		ACCTGGACTCCAGAGCGTCACAGCTGCGCAATGAA				35	CGCACCTGGACTCCAGAGCGTCACAGCTGCGCAATGAACTCCGGCGGTATGAC					19	#VALUE!	#VALUE!	#VALUE!	#VALUE!
		GGGCGGTTGGAGATGCGTCACGGGGCGGGTCCCGC				35	CGCGGGCGGTTGGAGATGCGTCACGGGGCGGGTCCCGCCTCCGGCGGTATGAC					19	#VALUE!	#VALUE!	#VALUE!	#VALUE!
		CCTTCCGCGGGCGCCCGTCACGTGGGCGGGGTCAC				35	CGCCCTTCCGCGGGCGCCCGTCACGTGGGCGGGGTCACCTCCGGCGGTATGAC					19	#VALUE!	#VALUE!	#VALUE!	#VALUE!
		GCTTGCCTGTGCTAACGTCAAAACGCAGCAAAACA				35	CGCGCTTGCCTGTGCTAACGTCAAAACGCAGCAAAACACTCCGGCGGTATGAC					19	#VALUE!	#VALUE!	#VALUE!	#VALUE!
		CGATTTCCGGGAACCCGTCAGGAAGGACATAAACA				35	CGCCGATTTCCGGGAACCCGTCAGGAAGGACATAAACACTCCGGCGGTATGAC					19	#VALUE!	#VALUE!	#VALUE!	#VALUE!
		CCGGGAGCGCGCCTACGTCACCGCGCAGACCTCGG				35	CGCCCGGGAGCGCGCCTACGTCACCGCGCAGACCTCGGCTCCGGCGGTATGAC					19	#VALUE!	#VALUE!	#VALUE!	#VALUE!
		AGAAGCAGTCCAGGTCGTCAAAGTGCTCCATGTGC				35	CGCAGAAGCAGTCCAGGTCGTCAAAGTGCTCCATGTGCCTCCGGCGGTATGAC					19	#VALUE!	#VALUE!	#VALUE!	#VALUE!
		GGCGGGGGCCTGGGCCGTCACGTGGGTGCGCCGCG				35	CGCGGCGGGGGCCTGGGCCGTCACGTGGGTGCGCCGCGCTCCGGCGGTATGAC					19	#VALUE!	#VALUE!	#VALUE!	#VALUE!
		GACTTTACGACACTTCGTCAAGTCAGCAGGTCGTA				35	CGCGACTTTACGACACTTCGTCAAGTCAGCAGGTCGTACTCCGGCGGTATGAC					19	#VALUE!	#VALUE!	#VALUE!	#VALUE!
		CTGCAGCGTTCCTGGCGTCAGCCCCTATCCTCCAG				35	CGCCTGCAGCGTTCCTGGCGTCAGCCCCTATCCTCCAGCTCCGGCGGTATGAC					19	#VALUE!	#VALUE!	#VALUE!	#VALUE!
		TCGTGCGCGCGGGCCCGTCAGAGTGAGAAGCCCCG				35	CGCTCGTGCGCGCGGGCCCGTCAGAGTGAGAAGCCCCGCTCCGGCGGTATGAC					19	#VALUE!	#VALUE!	#VALUE!	#VALUE!
		GTCGCGATAAGATGGCGTCACGGCGCGCCTCGCTG				35	CGCGTCGCGATAAGATGGCGTCACGGCGCGCCTCGCTGCTCCGGCGGTATGAC					19	#VALUE!	#VALUE!	#VALUE!	#VALUE!
		GGGAGAGGTTCGTAACGTCACAGGCCTGCGACGGA				35	CGCGGGAGAGGTTCGTAACGTCACAGGCCTGCGACGGACTCCGGCGGTATGAC					19	#VALUE!	#VALUE!	#VALUE!	#VALUE!
		CCTCGGGAGGCGCAGCGTCAGGGCGGGCGGCAGCA				35	CGCCCTCGGGAGGCGCAGCGTCAGGGCGGGCGGCAGCACTCCGGCGGTATGAC					19	#VALUE!	#VALUE!	#VALUE!	#VALUE!
		GCTGGACCTGCGGCGCGTCACGTGGCGGCTGCCCC				35	CGCGCTGGACCTGCGGCGCGTCACGTGGCGGCTGCCCCCTCCGGCGGTATGAC					19	#VALUE!	#VALUE!	#VALUE!	#VALUE!
		AGCACAGGCCCCGCCCGTCACGTGCAGCGCCCGAG				35	CGCAGCACAGGCCCCGCCCGTCACGTGCAGCGCCCGAGCTCCGGCGGTATGAC					19	#VALUE!	#VALUE!	#VALUE!	#VALUE!
		TCCTGGCAGTCCCCGCGTCACGTGGGGCCCTACCT				35	CGCTCCTGGCAGTCCCCGCGTCACGTGGGGCCCTACCTCTCCGGCGGTATGAC					19	#VALUE!	#VALUE!	#VALUE!	#VALUE!
		CGATTGGCCGGCTGGCGTCACGTGGCCTCCATCAG				35	CGCCGATTGGCCGGCTGGCGTCACGTGGCCTCCATCAGCTCCGGCGGTATGAC					19	#VALUE!	#VALUE!	#VALUE!	#VALUE!
		TTCCACCCGTGGACTCGTCAGGGCGTGAGGACCCA				35	CGCTTCCACCCGTGGACTCGTCAGGGCGTGAGGACCCACTCCGGCGGTATGAC					19	#VALUE!	#VALUE!	#VALUE!	#VALUE!
		GGATAGGCCCCGGAGCGTCACAGGCACCGCCCTCT				35	CGCGGATAGGCCCCGGAGCGTCACAGGCACCGCCCTCTCTCCGGCGGTATGAC					19	#VALUE!	#VALUE!	#VALUE!	#VALUE!
		TCGGTGGCCTCCAGCCGTCAAACGACGCCGGCGGT				35	CGCTCGGTGGCCTCCAGCCGTCAAACGACGCCGGCGGTCTCCGGCGGTATGAC					19	#VALUE!	#VALUE!	#VALUE!	#VALUE!
		CATCACGTGGGCCAGCGTCACATGGGCCAGCATCA				35	CGCCATCACGTGGGCCAGCGTCACATGGGCCAGCATCACTCCGGCGGTATGAC					19	#VALUE!	#VALUE!	#VALUE!	#VALUE!
		AAATGGAGTCGCAGCCGTCAACTCGCCCTCGGCCT				35	CGCAAATGGAGTCGCAGCCGTCAACTCGCCCTCGGCCTCTCCGGCGGTATGAC					19	#VALUE!	#VALUE!	#VALUE!	#VALUE!
		CCGTCGCTCTCAATTCGTCACCAGGAGGAAGACGG				35	CGCCCGTCGCTCTCAATTCGTCACCAGGAGGAAGACGGCTCCGGCGGTATGAC					19	#VALUE!	#VALUE!	#VALUE!	#VALUE!
		GCCGTCCTGGTTTTCCGTCACCCTGGTTCTGTAGT				35	CGCGCCGTCCTGGTTTTCCGTCACCCTGGTTCTGTAGTCTCCGGCGGTATGAC					19	#VALUE!	#VALUE!	#VALUE!	#VALUE!
		CGGGCTCTGGCCGCACGTCATTCCCGGCGCGACGC				35	CGCCGGGCTCTGGCCGCACGTCATTCCCGGCGCGACGCCTCCGGCGGTATGAC					19	#VALUE!	#VALUE!	#VALUE!	#VALUE!
		CGCGCGCGGTTATTACGTCACATCCTGGTTCCGCC				35	CGCCGCGCGCGGTTATTACGTCACATCCTGGTTCCGCCCTCCGGCGGTATGAC					19	#VALUE!	#VALUE!	#VALUE!	#VALUE!
		TGTGGCCAGGAGCTGCGTCACATGGACTGAGGAAT				35	CGCTGTGGCCAGGAGCTGCGTCACATGGACTGAGGAATCTCCGGCGGTATGAC					19	#VALUE!	#VALUE!	#VALUE!	#VALUE!
		TCGGGCCGACAGCGTCGTCACCAGCTTTTATGGGG				35	CGCTCGGGCCGACAGCGTCGTCACCAGCTTTTATGGGGCTCCGGCGGTATGAC					19	#VALUE!	#VALUE!	#VALUE!	#VALUE!
		AAGTTGTTCTGGCGGCGTCATTTCAGCAGTCCCTG				35	CGCAAGTTGTTCTGGCGGCGTCATTTCAGCAGTCCCTGCTCCGGCGGTATGAC					19	#VALUE!	#VALUE!	#VALUE!	#VALUE!
34 Unique Atf1 CRE-hs-peaks		GTCGCTGCCTCCTCGCGTCATCCCTCCGCGCCGGC				35	CGCGTCGCTGCCTCCTCGCGTCATCCCTCCGCGCCGGCCTCCGGCGGTATGAC					19	#VALUE!	#VALUE!	#VALUE!	#VALUE!
		TGGGCGCCTTTTCCGCGTCACTCCGTAACCGGAAG				35	CGCTGGGCGCCTTTTCCGCGTCACTCCGTAACCGGAAGCTCCGGCGGTATGAC					19	#VALUE!	#VALUE!	#VALUE!	#VALUE!
		CAGACTTTTCGAGACCGTCAATTGGTCGTAGTCCC				35	CGCCAGACTTTTCGAGACCGTCAATTGGTCGTAGTCCCCTCCGGCGGTATGAC					19	#VALUE!	#VALUE!	#VALUE!	#VALUE!
		GTGGAAATATAGCGCCGTCAACATCTTTTCCCCAT				35	CGCGTGGAAATATAGCGCCGTCAACATCTTTTCCCCATCTCCGGCGGTATGAC					19	#VALUE!	#VALUE!	#VALUE!	#VALUE!
		ATCCGCCACCGGAGACGTCACAGCTAAAGCCACGC				35	CGCATCCGCCACCGGAGACGTCACAGCTAAAGCCACGCCTCCGGCGGTATGAC					19	#VALUE!	#VALUE!	#VALUE!	#VALUE!
		AGCAACGATCACCATCGTCACTTCTCCCTCTCTAC				35	CGCAGCAACGATCACCATCGTCACTTCTCCCTCTCTACCTCCGGCGGTATGAC					19	#VALUE!	#VALUE!	#VALUE!	#VALUE!
		GCGCTCGGAGTGCTGCGTCACTCGCCACCAGGGAC				35	CGCGCGCTCGGAGTGCTGCGTCACTCGCCACCAGGGACCTCCGGCGGTATGAC					19	#VALUE!	#VALUE!	#VALUE!	#VALUE!
		AAGGCTGTGGGATTGCGTCACAATGACTGCGGGAT				35	CGCAAGGCTGTGGGATTGCGTCACAATGACTGCGGGATCTCCGGCGGTATGAC					19	#VALUE!	#VALUE!	#VALUE!	#VALUE!
		AGTTGCGGCTTATTACGTCACAGTAATTGCTGTAC				35	CGCAGTTGCGGCTTATTACGTCACAGTAATTGCTGTACCTCCGGCGGTATGAC					19	#VALUE!	#VALUE!	#VALUE!	#VALUE!
		CAGTGAGATCCCATACGTCACGTGCTTTGCGATTT				35	CGCCAGTGAGATCCCATACGTCACGTGCTTTGCGATTTCTCCGGCGGTATGAC					19	#VALUE!	#VALUE!	#VALUE!	#VALUE!
		CTTTTGCCCACGTTACGTCATAGACATGCGCGCGA				35	CGCCTTTTGCCCACGTTACGTCATAGACATGCGCGCGACTCCGGCGGTATGAC					19	#VALUE!	#VALUE!	#VALUE!	#VALUE!
		TCTCTGCGCGCCTCACGTCAGGGCCAAGAGCCTAG				35	CGCTCTCTGCGCGCCTCACGTCAGGGCCAAGAGCCTAGCTCCGGCGGTATGAC					19	#VALUE!	#VALUE!	#VALUE!	#VALUE!
		GCGCTGGCGCGCTGTCGTCACGATTACGCGGCCAG				35	CGCGCGCTGGCGCGCTGTCGTCACGATTACGCGGCCAGCTCCGGCGGTATGAC					19	#VALUE!	#VALUE!	#VALUE!	#VALUE!
		CCAATCAGAGCTCCTCGTCAGCATATGCAGAATTC				35	CGCCCAATCAGAGCTCCTCGTCAGCATATGCAGAATTCCTCCGGCGGTATGAC					19	#VALUE!	#VALUE!	#VALUE!	#VALUE!
		CGCTGCCTGTGGTAACGTCAGTGGTTGCTAGGCAG				35	CGCCGCTGCCTGTGGTAACGTCAGTGGTTGCTAGGCAGCTCCGGCGGTATGAC					19	#VALUE!	#VALUE!	#VALUE!	#VALUE!
		CTGCGAAGGCTATCGCGTCATTCGATGGCTCCTCC				35	CGCCTGCGAAGGCTATCGCGTCATTCGATGGCTCCTCCCTCCGGCGGTATGAC					19	#VALUE!	#VALUE!	#VALUE!	#VALUE!
		ACCCGAGGGGGGAAACGTCATTGCGGGTAGCAACC				35	CGCACCCGAGGGGGGAAACGTCATTGCGGGTAGCAACCCTCCGGCGGTATGAC					19	#VALUE!	#VALUE!	#VALUE!	#VALUE!
		CCCAGCAACTGTCGACGTCACACGACCTGGGCCTC				35	CGCCCCAGCAACTGTCGACGTCACACGACCTGGGCCTCCTCCGGCGGTATGAC					19	#VALUE!	#VALUE!	#VALUE!	#VALUE!
		GGCGCGCGGCTGTGTCGTCATACTTGCGCGCCGAC				35	CGCGGCGCGCGGCTGTGTCGTCATACTTGCGCGCCGACCTCCGGCGGTATGAC					19	#VALUE!	#VALUE!	#VALUE!	#VALUE!
		AAGCCCGCCTGCTTGCGTCACCGACGGACAGCACC				35	CGCAAGCCCGCCTGCTTGCGTCACCGACGGACAGCACCCTCCGGCGGTATGAC					19	#VALUE!	#VALUE!	#VALUE!	#VALUE!
		GGACGCGGAACAGGGCGTCACCCAGGCTCGTAAAC				35	CGCGGACGCGGAACAGGGCGTCACCCAGGCTCGTAAACCTCCGGCGGTATGAC					19	#VALUE!	#VALUE!	#VALUE!	#VALUE!
		CGCGCAACCGCGTTGCGTCACTTCTGCCGCCCCTG				35	CGCCGCGCAACCGCGTTGCGTCACTTCTGCCGCCCCTGCTCCGGCGGTATGAC					19	#VALUE!	#VALUE!	#VALUE!	#VALUE!
		CTTACGTCTGCTGTGCGTCATCAGTCCGAGCCAAG				35	CGCCTTACGTCTGCTGTGCGTCATCAGTCCGAGCCAAGCTCCGGCGGTATGAC					19	#VALUE!	#VALUE!	#VALUE!	#VALUE!
		GACCTTAGCAGTTAGCGTCAACCTCCGCACTCTAT				35	CGCGACCTTAGCAGTTAGCGTCAACCTCCGCACTCTATCTCCGGCGGTATGAC					19	#VALUE!	#VALUE!	#VALUE!	#VALUE!
		CCCAGCTACTGGCGACGTCACCGCACCGTAGGCTG				35	CGCCCCAGCTACTGGCGACGTCACCGCACCGTAGGCTGCTCCGGCGGTATGAC					19	#VALUE!	#VALUE!	#VALUE!	#VALUE!
		GGCGGTTGCGTCTTACGTCATCGAACTGCGGCCAT				35	CGCGGCGGTTGCGTCTTACGTCATCGAACTGCGGCCATCTCCGGCGGTATGAC					19	#VALUE!	#VALUE!	#VALUE!	#VALUE!
		CGGAAGGCGTAAGTGCGTCACGGAGAGCATCTCGG				35	CGCCGGAAGGCGTAAGTGCGTCACGGAGAGCATCTCGGCTCCGGCGGTATGAC					19	#VALUE!	#VALUE!	#VALUE!	#VALUE!
		AGGCGGCTCCGCCTGCGTCATCCATGATTTCATCA				35	CGCAGGCGGCTCCGCCTGCGTCATCCATGATTTCATCACTCCGGCGGTATGAC					19	#VALUE!	#VALUE!	#VALUE!	#VALUE!
		CCGGCGGACACCTAACGTCACTTCCGCTTGGGTCG				35	CGCCCGGCGGACACCTAACGTCACTTCCGCTTGGGTCGCTCCGGCGGTATGAC					19	#VALUE!	#VALUE!	#VALUE!	#VALUE!
		GGCGCACGCTTAAGGCGTCACGAGTCTCGAGTTCA				35	CGCGGCGCACGCTTAAGGCGTCACGAGTCTCGAGTTCACTCCGGCGGTATGAC					19	#VALUE!	#VALUE!	#VALUE!	#VALUE!
		CTTGCCCTAATATTGCGTCATGAAGGCAGACCTAC				35	CGCCTTGCCCTAATATTGCGTCATGAAGGCAGACCTACCTCCGGCGGTATGAC					19	#VALUE!	#VALUE!	#VALUE!	#VALUE!
		AATCTTATTGACATGCGTCAACGCGAGCTTGCGCT				35	CGCAATCTTATTGACATGCGTCAACGCGAGCTTGCGCTCTCCGGCGGTATGAC					19	#VALUE!	#VALUE!	#VALUE!	#VALUE!
		GCTGGCGTTAGGAGACGTCACTCCCGCGCATAACT				35	CGCGCTGGCGTTAGGAGACGTCACTCCCGCGCATAACTCTCCGGCGGTATGAC					19	#VALUE!	#VALUE!	#VALUE!	#VALUE!
		GGCTCCCGCATAGGGCGTCACGTACGTTTAACGTC				35	CGCGGCTCCCGCATAGGGCGTCACGTACGTTTAACGTCCTCCGGCGGTATGAC					19	#VALUE!	#VALUE!	#VALUE!	#VALUE!
34 ATF1-ATF3 shared CRE-hs-peaks		CGCGAGCCAGAATGTCGTCACTCATCGGCGCCCGA				35	CGCCGCGAGCCAGAATGTCGTCACTCATCGGCGCCCGACTCCGGCGGTATGAC					19	#VALUE!	#VALUE!	#VALUE!	#VALUE!
		TCACAGCACCTCGTGCGTCACTTGGCGGCGCCGGA				35	CGCTCACAGCACCTCGTGCGTCACTTGGCGGCGCCGGACTCCGGCGGTATGAC					19	#VALUE!	#VALUE!	#VALUE!	#VALUE!
		TCGACACAAGCGCTACGTCACAAGGGTGCGCCACG				35	CGCTCGACACAAGCGCTACGTCACAAGGGTGCGCCACGCTCCGGCGGTATGAC					19	#VALUE!	#VALUE!	#VALUE!	#VALUE!
		GTCCTTTCGATGTTGCGTCATGCAGTGCGCCGGAG				35	CGCGTCCTTTCGATGTTGCGTCATGCAGTGCGCCGGAGCTCCGGCGGTATGAC					19	#VALUE!	#VALUE!	#VALUE!	#VALUE!
		GTCGCAGAAGAATGGCGTCACAACGACTAAGTAGC				35	CGCGTCGCAGAAGAATGGCGTCACAACGACTAAGTAGCCTCCGGCGGTATGAC					19	#VALUE!	#VALUE!	#VALUE!	#VALUE!
		CAGCAGCTGCCAGTGCGTCATCAGAGAGCGCCGGA				35	CGCCAGCAGCTGCCAGTGCGTCATCAGAGAGCGCCGGACTCCGGCGGTATGAC					19	#VALUE!	#VALUE!	#VALUE!	#VALUE!
		GCGCCGTCGCTATGGCGTCACTGCCCTCGCGGCCA				35	CGCGCGCCGTCGCTATGGCGTCACTGCCCTCGCGGCCACTCCGGCGGTATGAC					19	#VALUE!	#VALUE!	#VALUE!	#VALUE!
		TTGGCAGACGTCGTGCGTCATTACCAACGAGGCGC				35	CGCTTGGCAGACGTCGTGCGTCATTACCAACGAGGCGCCTCCGGCGGTATGAC					19	#VALUE!	#VALUE!	#VALUE!	#VALUE!
		CCCAATCCCGTCGAGCGTCAGGCGTGAGGCGGCGC				35	CGCCCCAATCCCGTCGAGCGTCAGGCGTGAGGCGGCGCCTCCGGCGGTATGAC					19	#VALUE!	#VALUE!	#VALUE!	#VALUE!
		GTCGCACGCGTTTTGCGTCAGTTGGCAAGGCACTT				35	CGCGTCGCACGCGTTTTGCGTCAGTTGGCAAGGCACTTCTCCGGCGGTATGAC					19	#VALUE!	#VALUE!	#VALUE!	#VALUE!
		CCGGCGCAGCGTGTGCGTCACCAGCGGGCGTCGAG				35	CGCCCGGCGCAGCGTGTGCGTCACCAGCGGGCGTCGAGCTCCGGCGGTATGAC					19	#VALUE!	#VALUE!	#VALUE!	#VALUE!
		GCGCCGGTCCCCGTACGTCACCGCCCCGCGCCGGC				35	CGCGCGCCGGTCCCCGTACGTCACCGCCCCGCGCCGGCCTCCGGCGGTATGAC					19	#VALUE!	#VALUE!	#VALUE!	#VALUE!
		CCGAGGGCGGCGTGTCGTCATCAAGCTGCGCGGGG				35	CGCCCGAGGGCGGCGTGTCGTCATCAAGCTGCGCGGGGCTCCGGCGGTATGAC					19	#VALUE!	#VALUE!	#VALUE!	#VALUE!
		GACGCCCTCGGGAGACGTCACCCGGACGCGACGAC				35	CGCGACGCCCTCGGGAGACGTCACCCGGACGCGACGACCTCCGGCGGTATGAC					19	#VALUE!	#VALUE!	#VALUE!	#VALUE!
		CGCGCTACCGCATTACGTCAGCAGCCCGCGACGCG				35	CGCCGCGCTACCGCATTACGTCAGCAGCCCGCGACGCGCTCCGGCGGTATGAC					19	#VALUE!	#VALUE!	#VALUE!	#VALUE!
		GCCAGACCGGAGGTGCGTCATTCACCGGCGACGCC				35	CGCGCCAGACCGGAGGTGCGTCATTCACCGGCGACGCCCTCCGGCGGTATGAC					19	#VALUE!	#VALUE!	#VALUE!	#VALUE!
		CGGTGCTTCCGTGTGCGTCATCAGGAGGCGACCGT				35	CGCCGGTGCTTCCGTGTGCGTCATCAGGAGGCGACCGTCTCCGGCGGTATGAC					19	#VALUE!	#VALUE!	#VALUE!	#VALUE!
		GGCGCGCCCCGACAACGTCACCCGCAGACCGGCCA				35	CGCGGCGCGCCCCGACAACGTCACCCGCAGACCGGCCACTCCGGCGGTATGAC					19	#VALUE!	#VALUE!	#VALUE!	#VALUE!
		GCGCGCAGGCGCCTGCGTCATTCACGCGCGCCGCA				35	CGCGCGCGCAGGCGCCTGCGTCATTCACGCGCGCCGCACTCCGGCGGTATGAC					19	#VALUE!	#VALUE!	#VALUE!	#VALUE!
		GGCGCTGGAGGTGCGCGTCACTGTCCGCCGCCGTG				35	CGCGGCGCTGGAGGTGCGCGTCACTGTCCGCCGCCGTGCTCCGGCGGTATGAC					19	#VALUE!	#VALUE!	#VALUE!	#VALUE!
		GCGCGCGGCTGAAGACGTCATGGAGGGGGCTGGTG				35	CGCGCGCGCGGCTGAAGACGTCATGGAGGGGGCTGGTGCTCCGGCGGTATGAC					19	#VALUE!	#VALUE!	#VALUE!	#VALUE!
		CGCGAAGAGGGCGCGCGTCATCAGATCAAGTCGAC				35	CGCCGCGAAGAGGGCGCGCGTCATCAGATCAAGTCGACCTCCGGCGGTATGAC					19	#VALUE!	#VALUE!	#VALUE!	#VALUE!
		CGGCGCGCTTCCCTACGTCACTCGGAGCGCCGGCG				35	CGCCGGCGCGCTTCCCTACGTCACTCGGAGCGCCGGCGCTCCGGCGGTATGAC					19	#VALUE!	#VALUE!	#VALUE!	#VALUE!
		GACGCGAGAGGCTCGCGTCATCCTGCAGCGCCGAC				35	CGCGACGCGAGAGGCTCGCGTCATCCTGCAGCGCCGACCTCCGGCGGTATGAC					19	#VALUE!	#VALUE!	#VALUE!	#VALUE!
		CAAGGAGCGGGCTCTCGTCACTTCCGGCGCCCGCC				35	CGCCAAGGAGCGGGCTCTCGTCACTTCCGGCGCCCGCCCTCCGGCGGTATGAC					19	#VALUE!	#VALUE!	#VALUE!	#VALUE!
		AGAGACAGCACTGTGCGTCATGTACCAGCGCCGGA				35	CGCAGAGACAGCACTGTGCGTCATGTACCAGCGCCGGACTCCGGCGGTATGAC					19	#VALUE!	#VALUE!	#VALUE!	#VALUE!
		CCCGGGCGTCGCCTACGTCATAACACTGCGCGGCC				35	CGCCCCGGGCGTCGCCTACGTCATAACACTGCGCGGCCCTCCGGCGGTATGAC					19	#VALUE!	#VALUE!	#VALUE!	#VALUE!
		GGCGCTCCGGAAATGCGTCAGAGAACTGCCTCGAG				35	CGCGGCGCTCCGGAAATGCGTCAGAGAACTGCCTCGAGCTCCGGCGGTATGAC					19	#VALUE!	#VALUE!	#VALUE!	#VALUE!
		CCCCGATACGGCCGACGTCATTACCCTGCGACCGC				35	CGCCCCCGATACGGCCGACGTCATTACCCTGCGACCGCCTCCGGCGGTATGAC					19	#VALUE!	#VALUE!	#VALUE!	#VALUE!
		ACGACCAGCGTGCTGCGTCACGGCGGTGCGCCGGA				35	CGCACGACCAGCGTGCTGCGTCACGGCGGTGCGCCGGACTCCGGCGGTATGAC					19	#VALUE!	#VALUE!	#VALUE!	#VALUE!
		GGGCACTTCCGATTTCGTCATCAGCACGCGCACCC				35	CGCGGGCACTTCCGATTTCGTCATCAGCACGCGCACCCCTCCGGCGGTATGAC					19	#VALUE!	#VALUE!	#VALUE!	#VALUE!
		GGCTGCAACATTAACCGTCATCAGCGCGCCTCTTC				35	CGCGGCTGCAACATTAACCGTCATCAGCGCGCCTCTTCCTCCGGCGGTATGAC					19	#VALUE!	#VALUE!	#VALUE!	#VALUE!
		CGCCCCCTCTCCTGGCGTCAGCCTCTTCCGATTGG				35	CGCCGCCCCCTCTCCTGGCGTCAGCCTCTTCCGATTGGCTCCGGCGGTATGAC					19	#VALUE!	#VALUE!	#VALUE!	#VALUE!
		CGGCGCGGCGCGGCACGTCAGTGGCCTTCCGGCCG				35	CGCCGGCGCGGCGCGGCACGTCAGTGGCCTTCCGGCCGCTCCGGCGGTATGAC					19	#VALUE!	#VALUE!	#VALUE!	#VALUE!
5 unbound accessible CRE-hs-peaks		CAGCAGCACCGACCGCGTCAACCCCTCTGTGCTCA				35	CGCCAGCAGCACCGACCGCGTCAACCCCTCTGTGCTCACTCCGGCGGTATGAC					19	#VALUE!	#VALUE!	#VALUE!	#VALUE!
		CAACGAGTTCCAGTTCGTCAGCGGCCGCGAGACGG				35	CGCCAACGAGTTCCAGTTCGTCAGCGGCCGCGAGACGGCTCCGGCGGTATGAC					19	#VALUE!	#VALUE!	#VALUE!	#VALUE!
		ACAGCCTGAGCCCAGCGTCAGTCTCTTCCGACAGT				35	CGCACAGCCTGAGCCCAGCGTCAGTCTCTTCCGACAGTCTCCGGCGGTATGAC					19	#VALUE!	#VALUE!	#VALUE!	#VALUE!
		GGTCAGAGAGAACCACGTCAGCTACTGGCCAGGCT				35	CGCGGTCAGAGAGAACCACGTCAGCTACTGGCCAGGCTCTCCGGCGGTATGAC					19	#VALUE!	#VALUE!	#VALUE!	#VALUE!
		CAGCCCAGCCTCGGACGTCAACAATCCATGTTTCT				35	CGCCAGCCCAGCCTCGGACGTCAACAATCCATGTTTCTCTCCGGCGGTATGAC					19	#VALUE!	#VALUE!	#VALUE!	#VALUE!
5 unbounde accessible non-CRE peaks		TTCTCCCCTACCCGCCCCAGCGTGCCGGGGAATGC				35	CGCTTCTCCCCTACCCGCCCCAGCGTGCCGGGGAATGCCTCCGGCGGTATGAC					#VALUE!	#VALUE!	#VALUE!	#VALUE!	#VALUE!
		ACCCACCACATGACACGCCCACAGAACGCCCGCTC				35	CGCACCCACCACATGACACGCCCACAGAACGCCCGCTCCTCCGGCGGTATGAC					#VALUE!	#VALUE!	#VALUE!	#VALUE!	#VALUE!
		CCCCCATGGCCTGGTAGGCCGGCGGGCGGGAGGGG				35	CGCCCCCCATGGCCTGGTAGGCCGGCGGGCGGGAGGGGCTCCGGCGGTATGAC					#VALUE!	#VALUE!	#VALUE!	#VALUE!	#VALUE!
		GGCTGCGGATGGAGGGCGGGCCGGGGACCTTACCA				35	CGCGGCTGCGGATGGAGGGCGGGCCGGGGACCTTACCACTCCGGCGGTATGAC					#VALUE!	#VALUE!	#VALUE!	#VALUE!	#VALUE!
		GGGCTTCATTCACGGCCCCCCTACCGTCCGCGTAC				35	CGCGGGCTTCATTCACGGCCCCCCTACCGTCCGCGTACCTCCGGCGGTATGAC					#VALUE!	#VALUE!	#VALUE!	#VALUE!	#VALUE!
2 negative control
