# Supplementary material for: Integrated microfluidic approach for quantitative high-throughput measurements of transcription factor binding affinities
Source: Nucleic Acids Res. 2015 Dec 3;44(6):e51. doi: 10.1093/nar/gkv1327 (PMC4824076; doi:10.1093/nar/gkv1327)
Supplement: SUPPLEMENTARY DATA [file supp_gkv1327_nar-00752-met-k-2015-File005.xlsx]

## Sheet: Sheet1
Category	Sequence name	Unique sequence
3 Unique ATF3 CRE-peaks	1.ATF3_CRE_1	GGTGGCGCGGCGCGTTGACGTCATGGAGGCGGGGTGCT
	2.ATF3_CRE_2	GCCCGGCGCGGCCCCTGACGTCACCCCTCTGCGCCACG
	3.ATF3_CRE_3	CCCATGAATGAACATTGACGTCAATGGGGCGGGGCGCG
3 Unique ATF1 CRE-peaks	4.ATF1_CRE_1	GCGCGCGCTGACCTATGACGTCATCGGGACGTTAAGCA
	5.ATF1_CRE_2	AACGTGGGCTGACCGTGACGTCACAATGGCGCGGCCAG
	6.ATF1_CRE_3	CGACCGAGACAGGTATGACGTCACTGGAGGTCGCCATT
3 ATF1-ATF3 shared CRE-peaks	7.ATF1_ATF3_CRE_1	CCAGTGCTGTGCGTCTGACGTCATTCTGCGGCGCTGGC
	8.ATF1_ATF3_CRE_2	TTCCGCGTCGCTACGTGACGTCAGTGCGAGCGACCCCG
	9.ATF1_ATF3_CRE_3	CGAGTGGCGCCGCCGTGACGTCACATGGGTGCGACGCG
5 unbound accessible CRE-peaks	10.Unbound_CRE_1	TTGTGAATTTACATGTGACGTCAGAAAGGCTCTGTAGA
	11.Unbound_CRE_2	CCCTAAAGCACGGGCTGACGTCATTTCAGCAATGTGCT
	12.Unbound_CRE_3	TATCCCAAAACACTTTGACGTCAGGCAGAGCTGGGATG
	13.Unbound_CRE_4	TTGGGCATATCTTTCTGACGTCATGAGAGTGCGATACC
	14.Unbound_CRE_5	CGAGAGGCTCACCCCTGACGTCACCCAGTCCCCAGGGC
34 Unique Atf3 CRE-hs-peaks	15.ATF3_CRE_hs_1	GTTGCAGCGCCCAGGCGTCAGAGGCGGAGGCCCGA
	16.ATF3_CRE_hs_2	CTCTCGGCTGGGGTTCGTCACTGGGCGCGGGATTT
	17.ATF3_CRE_hs_3	GGGTAGGTGGTGCCCCGTCACGTGCCGGAATCACC
	18.ATF3_CRE_hs_4	GCGGGAGCCGCCGGCCGTCACGTGGGAGGTCACGT
	19.ATF3_CRE_hs_5	ACCTGGACTCCAGAGCGTCACAGCTGCGCAATGAA
	20.ATF3_CRE_hs_6	GGGCGGTTGGAGATGCGTCACGGGGCGGGTCCCGC
	21.ATF3_CRE_hs_7	CCTTCCGCGGGCGCCCGTCACGTGGGCGGGGTCAC
	22.ATF3_CRE_hs_8	GCTTGCCTGTGCTAACGTCAAAACGCAGCAAAACA
	23.ATF3_CRE_hs_9	CGATTTCCGGGAACCCGTCAGGAAGGACATAAACA
	24.ATF3_CRE_hs_10	CCGGGAGCGCGCCTACGTCACCGCGCAGACCTCGG
	25.ATF3_CRE_hs_11	AGAAGCAGTCCAGGTCGTCAAAGTGCTCCATGTGC
	26.ATF3_CRE_hs_12	GGCGGGGGCCTGGGCCGTCACGTGGGTGCGCCGCG
	27.ATF3_CRE_hs_13	GACTTTACGACACTTCGTCAAGTCAGCAGGTCGTA
	28.ATF3_CRE_hs_14	CTGCAGCGTTCCTGGCGTCAGCCCCTATCCTCCAG
	29.ATF3_CRE_hs_15	TCGTGCGCGCGGGCCCGTCAGAGTGAGAAGCCCCG
	30.ATF3_CRE_hs_16	GTCGCGATAAGATGGCGTCACGGCGCGCCTCGCTG
	31.ATF3_CRE_hs_17	GGGAGAGGTTCGTAACGTCACAGGCCTGCGACGGA
	32.ATF3_CRE_hs_18	CCTCGGGAGGCGCAGCGTCAGGGCGGGCGGCAGCA
	33.ATF3_CRE_hs_19	GCTGGACCTGCGGCGCGTCACGTGGCGGCTGCCCC
	34.ATF3_CRE_hs_20	AGCACAGGCCCCGCCCGTCACGTGCAGCGCCCGAG
	35.ATF3_CRE_hs_21	TCCTGGCAGTCCCCGCGTCACGTGGGGCCCTACCT
	36.ATF3_CRE_hs_22	CGATTGGCCGGCTGGCGTCACGTGGCCTCCATCAG
	37.ATF3_CRE_hs_23	TTCCACCCGTGGACTCGTCAGGGCGTGAGGACCCA
	38.ATF3_CRE_hs_24	GGATAGGCCCCGGAGCGTCACAGGCACCGCCCTCT
	39.ATF3_CRE_hs_25	TCGGTGGCCTCCAGCCGTCAAACGACGCCGGCGGT
	40.ATF3_CRE_hs_26	CATCACGTGGGCCAGCGTCACATGGGCCAGCATCA
	41.ATF3_CRE_hs_27	AAATGGAGTCGCAGCCGTCAACTCGCCCTCGGCCT
	42.ATF3_CRE_hs_28	CCGTCGCTCTCAATTCGTCACCAGGAGGAAGACGG
	43.ATF3_CRE_hs_29	GCCGTCCTGGTTTTCCGTCACCCTGGTTCTGTAGT
	44.ATF3_CRE_hs_30	CGGGCTCTGGCCGCACGTCATTCCCGGCGCGACGC
	45.ATF3_CRE_hs_31	CGCGCGCGGTTATTACGTCACATCCTGGTTCCGCC
	46.ATF3_CRE_hs_32	TGTGGCCAGGAGCTGCGTCACATGGACTGAGGAAT
	47.ATF3_CRE_hs_33	TCGGGCCGACAGCGTCGTCACCAGCTTTTATGGGG
	48.ATF3_CRE_hs_34	AAGTTGTTCTGGCGGCGTCATTTCAGCAGTCCCTG
34 Unique Atf1 CRE-hs-peaks	49.ATF1_CRE_hs_1	GTCGCTGCCTCCTCGCGTCATCCCTCCGCGCCGGC
	50.ATF1_CRE_hs_2	TGGGCGCCTTTTCCGCGTCACTCCGTAACCGGAAG
	51.ATF1_CRE_hs_3	CAGACTTTTCGAGACCGTCAATTGGTCGTAGTCCC
	52.ATF1_CRE_hs_4	GTGGAAATATAGCGCCGTCAACATCTTTTCCCCAT
	53.ATF1_CRE_hs_5	ATCCGCCACCGGAGACGTCACAGCTAAAGCCACGC
	54.ATF1_CRE_hs_6	AGCAACGATCACCATCGTCACTTCTCCCTCTCTAC
	55.ATF1_CRE_hs_7	GCGCTCGGAGTGCTGCGTCACTCGCCACCAGGGAC
	56.ATF1_CRE_hs_8	AAGGCTGTGGGATTGCGTCACAATGACTGCGGGAT
	57.ATF1_CRE_hs_9	AGTTGCGGCTTATTACGTCACAGTAATTGCTGTAC
	58.ATF1_CRE_hs_10	CAGTGAGATCCCATACGTCACGTGCTTTGCGATTT
	59.ATF1_CRE_hs_11	CTTTTGCCCACGTTACGTCATAGACATGCGCGCGA
	60.ATF1_CRE_hs_12	TCTCTGCGCGCCTCACGTCAGGGCCAAGAGCCTAG
	61.ATF1_CRE_hs_13	GCGCTGGCGCGCTGTCGTCACGATTACGCGGCCAG
	62.ATF1_CRE_hs_14	CCAATCAGAGCTCCTCGTCAGCATATGCAGAATTC
	63.ATF1_CRE_hs_15	CGCTGCCTGTGGTAACGTCAGTGGTTGCTAGGCAG
	64.ATF1_CRE_hs_16	CTGCGAAGGCTATCGCGTCATTCGATGGCTCCTCC
	65.ATF1_CRE_hs_17	ACCCGAGGGGGGAAACGTCATTGCGGGTAGCAACC
	66.ATF1_CRE_hs_18	CCCAGCAACTGTCGACGTCACACGACCTGGGCCTC
	67.ATF1_CRE_hs_19	GGCGCGCGGCTGTGTCGTCATACTTGCGCGCCGAC
	68.ATF1_CRE_hs_20	AAGCCCGCCTGCTTGCGTCACCGACGGACAGCACC
	69.ATF1_CRE_hs_21	GGACGCGGAACAGGGCGTCACCCAGGCTCGTAAAC
	70.ATF1_CRE_hs_22	CGCGCAACCGCGTTGCGTCACTTCTGCCGCCCCTG
	71.ATF1_CRE_hs_23	CTTACGTCTGCTGTGCGTCATCAGTCCGAGCCAAG
	72.ATF1_CRE_hs_24	GACCTTAGCAGTTAGCGTCAACCTCCGCACTCTAT
	73.ATF1_CRE_hs_25	CCCAGCTACTGGCGACGTCACCGCACCGTAGGCTG
	74.ATF1_CRE_hs_26	GGCGGTTGCGTCTTACGTCATCGAACTGCGGCCAT
	75.ATF1_CRE_hs_27	CGGAAGGCGTAAGTGCGTCACGGAGAGCATCTCGG
	76.ATF1_CRE_hs_28	AGGCGGCTCCGCCTGCGTCATCCATGATTTCATCA
	77.ATF1_CRE_hs_29	CCGGCGGACACCTAACGTCACTTCCGCTTGGGTCG
	78.ATF1_CRE_hs_30	GGCGCACGCTTAAGGCGTCACGAGTCTCGAGTTCA
	79.ATF1_CRE_hs_31	CTTGCCCTAATATTGCGTCATGAAGGCAGACCTAC
	80.ATF1_CRE_hs_32	AATCTTATTGACATGCGTCAACGCGAGCTTGCGCT
	81.ATF1_CRE_hs_33	GCTGGCGTTAGGAGACGTCACTCCCGCGCATAACT
	82.ATF1_CRE_hs_34	GGCTCCCGCATAGGGCGTCACGTACGTTTAACGTC
34 ATF1-ATF3 shared CRE-hs-peaks	83.ATF1_ATF3_CRE_hs_1	CGCGAGCCAGAATGTCGTCACTCATCGGCGCCCGA
	84.ATF1_ATF3_CRE_hs_2	TCACAGCACCTCGTGCGTCACTTGGCGGCGCCGGA
	85.ATF1_ATF3_CRE_hs_3	TCGACACAAGCGCTACGTCACAAGGGTGCGCCACG
	86.ATF1_ATF3_CRE_hs_4	GTCCTTTCGATGTTGCGTCATGCAGTGCGCCGGAG
	87.ATF1_ATF3_CRE_hs_5	GTCGCAGAAGAATGGCGTCACAACGACTAAGTAGC
	88.ATF1_ATF3_CRE_hs_6	CAGCAGCTGCCAGTGCGTCATCAGAGAGCGCCGGA
	89.ATF1_ATF3_CRE_hs_7	GCGCCGTCGCTATGGCGTCACTGCCCTCGCGGCCA
	90.ATF1_ATF3_CRE_hs_8	TTGGCAGACGTCGTGCGTCATTACCAACGAGGCGC
	91.ATF1_ATF3_CRE_hs_9	CCCAATCCCGTCGAGCGTCAGGCGTGAGGCGGCGC
	92.ATF1_ATF3_CRE_hs_10	GTCGCACGCGTTTTGCGTCAGTTGGCAAGGCACTT
	93.ATF1_ATF3_CRE_hs_11	CCGGCGCAGCGTGTGCGTCACCAGCGGGCGTCGAG
	94.ATF1_ATF3_CRE_hs_12	GCGCCGGTCCCCGTACGTCACCGCCCCGCGCCGGC
	95.ATF1_ATF3_CRE_hs_13	CCGAGGGCGGCGTGTCGTCATCAAGCTGCGCGGGG
	96.ATF1_ATF3_CRE_hs_14	GACGCCCTCGGGAGACGTCACCCGGACGCGACGAC
	97.ATF1_ATF3_CRE_hs_15	CGCGCTACCGCATTACGTCAGCAGCCCGCGACGCG
	98.ATF1_ATF3_CRE_hs_16	GCCAGACCGGAGGTGCGTCATTCACCGGCGACGCC
	99.ATF1_ATF3_CRE_hs_17	CGGTGCTTCCGTGTGCGTCATCAGGAGGCGACCGT
	100.ATF1_ATF3_CRE_hs_18	GGCGCGCCCCGACAACGTCACCCGCAGACCGGCCA
	101.ATF1_ATF3_CRE_hs_19	GCGCGCAGGCGCCTGCGTCATTCACGCGCGCCGCA
	102.ATF1_ATF3_CRE_hs_20	GGCGCTGGAGGTGCGCGTCACTGTCCGCCGCCGTG
	103.ATF1_ATF3_CRE_hs_21	GCGCGCGGCTGAAGACGTCATGGAGGGGGCTGGTG
	104.ATF1_ATF3_CRE_hs_22	CGCGAAGAGGGCGCGCGTCATCAGATCAAGTCGAC
	105.ATF1_ATF3_CRE_hs_23	CGGCGCGCTTCCCTACGTCACTCGGAGCGCCGGCG
	106.ATF1_ATF3_CRE_hs_24	GACGCGAGAGGCTCGCGTCATCCTGCAGCGCCGAC
	107.ATF1_ATF3_CRE_hs_25	CAAGGAGCGGGCTCTCGTCACTTCCGGCGCCCGCC
	108.ATF1_ATF3_CRE_hs_26	AGAGACAGCACTGTGCGTCATGTACCAGCGCCGGA
	109.ATF1_ATF3_CRE_hs_27	CCCGGGCGTCGCCTACGTCATAACACTGCGCGGCC
	110.ATF1_ATF3_CRE_hs_28	GGCGCTCCGGAAATGCGTCAGAGAACTGCCTCGAG
	111.ATF1_ATF3_CRE_hs_29	CCCCGATACGGCCGACGTCATTACCCTGCGACCGC
	112.ATF1_ATF3_CRE_hs_30	ACGACCAGCGTGCTGCGTCACGGCGGTGCGCCGGA
	113.ATF1_ATF3_CRE_hs_31	GGGCACTTCCGATTTCGTCATCAGCACGCGCACCC
	114.ATF1_ATF3_CRE_hs_32	GGCTGCAACATTAACCGTCATCAGCGCGCCTCTTC
	115.ATF1_ATF3_CRE_hs_33	CGCCCCCTCTCCTGGCGTCAGCCTCTTCCGATTGG
	116.ATF1_ATF3_CRE_hs_34	CGGCGCGGCGCGGCACGTCAGTGGCCTTCCGGCCG
5 unbound accessible CRE-hs-peaks	117.Unbound_CRE_hs_1	CAGCAGCACCGACCGCGTCAACCCCTCTGTGCTCA
	118.Unbound_CRE_hs_2	CAACGAGTTCCAGTTCGTCAGCGGCCGCGAGACGG
	119.Unbound_CRE_hs_3	ACAGCCTGAGCCCAGCGTCAGTCTCTTCCGACAGT
	120.Unbound_CRE_hs_4	GGTCAGAGAGAACCACGTCAGCTACTGGCCAGGCT
	121.Unbound_CRE_hs_5	CAGCCCAGCCTCGGACGTCAACAATCCATGTTTCT
5 unbounde accessible non-CRE peaks	122.Unbound_non_CRE_1	TTCTCCCCTACCCGCCCCAGCGTGCCGGGGAATGC
	123.Unbound_non_CRE_2	ACCCACCACATGACACGCCCACAGAACGCCCGCTC
	124.Unbound_non_CRE_3	CCCCCATGGCCTGGTAGGCCGGCGGGCGGGAGGGG
	125.Unbound_non_CRE_4	GGCTGCGGATGGAGGGCGGGCCGGGGACCTTACCA
	126.Unbound_non_CRE_5	GGGCTTCATTCACGGCCCCCCTACCGTCCGCGTAC
