# Supplementary material for: Integrated microfluidic approach for quantitative high-throughput measurements of transcription factor binding affinities
Source: Nucleic Acids Res. 2015 Dec 3;44(6):e51. doi: 10.1093/nar/gkv1327 (PMC4824076; doi:10.1093/nar/gkv1327)
Supplement: SUPPLEMENTARY DATA [file supp_gkv1327_nar-00752-met-k-2015-File006.xlsx]

## Sheet: Sheet1
Sequence name	ATF1 KD's (µM)	ATF3 KD's (µM)
1.ATF3_CRE_1	0.0661291	0.170882
2.ATF3_CRE_2	0.0627596	0.588643
3.ATF3_CRE_3	0.255429	0.0342806
4.ATF1_CRE_1	0.0609294	0.251659
5.ATF1_CRE_2	0.0714305	0.482072
6.ATF1_CRE_3	0.0516278	0.199519
7.ATF1_ATF3_CRE_1	0.123697	0.0480644
8.ATF1_ATF3_CRE_2	0.110934	0.185885
9.ATF1_ATF3_CRE_3	0.032655	0.0600079
10.Unbound_CRE_1	0.0578436	0.120121
11.Unbound_CRE_2	0.108609	0.0440082
12.Unbound_CRE_3	0.205269	0.178911
13.Unbound_CRE_4	0.0834284	0.310578
14.Unbound_CRE_5	0.110035	0.063693
15.ATF3_CRE_hs_1	1.6689	0.962857
16.ATF3_CRE_hs_2	10.3501	0.132617
17.ATF3_CRE_hs_3	0.148581	0.0995663
18.ATF3_CRE_hs_4	12.3024	0.254522
19.ATF3_CRE_hs_5	0.281834	0.112782
20.ATF3_CRE_hs_6	1.34018	0.157595
21.ATF3_CRE_hs_7	0.382276	1.02622
22.ATF3_CRE_hs_8	13.8892	0.322627
23.ATF3_CRE_hs_9	0.609349	0.399325
24.ATF3_CRE_hs_10	0.142951	0.171449
25.ATF3_CRE_hs_11	0.616544	0.195627
26.ATF3_CRE_hs_12	13.4639	0.183226
27.ATF3_CRE_hs_13	1.14256	0.338008
28.ATF3_CRE_hs_14	26.0752	0.26634
29.ATF3_CRE_hs_15	21.5263	22.3832
30.ATF3_CRE_hs_16	0.173836	0.0635949
31.ATF3_CRE_hs_17	0.59396	0.464987
32.ATF3_CRE_hs_18	0.569529	3.78487
33.ATF3_CRE_hs_19	0.281109	17.7094
34.ATF3_CRE_hs_20	0.211606	0.110036
35.ATF3_CRE_hs_21	16.4191	11.134
36.ATF3_CRE_hs_22	0.32814	14.2621
37.ATF3_CRE_hs_23	0.385732	0.194532
38.ATF3_CRE_hs_24	0.540026	0.23052
39.ATF3_CRE_hs_25	23.8144	0.150332
40.ATF3_CRE_hs_26	0.756274	27.8835
41.ATF3_CRE_hs_27	0.291975	10.4381
42.ATF3_CRE_hs_28	0.30135	16.8741
43.ATF3_CRE_hs_29	16.6346	0.159505
44.ATF3_CRE_hs_30	0.326805	0.384979
45.ATF3_CRE_hs_31	0.121477	0.102475
46.ATF3_CRE_hs_32	0.437552	0.18805
47.ATF3_CRE_hs_33	0.107649	0.174327
48.ATF3_CRE_hs_34	0.841716	0.520946
49.ATF1_CRE_hs_1	0.277263	0.613752
50.ATF1_CRE_hs_2	0.294651	14.1417
51.ATF1_CRE_hs_3	30.1506	16.9584
52.ATF1_CRE_hs_4	1.63094	1.23753
53.ATF1_CRE_hs_5	0.355104	25.9152
54.ATF1_CRE_hs_6	0.243628	0.194522
55.ATF1_CRE_hs_7	0.121543	0.15511
56.ATF1_CRE_hs_8	0.165476	0.228233
57.ATF1_CRE_hs_9	0.0624942	0.0787759
58.ATF1_CRE_hs_10	0.195984	14.4807
59.ATF1_CRE_hs_11	0.0875323	0.11362
60.ATF1_CRE_hs_12	11.2558	0.370959
61.ATF1_CRE_hs_13	0.14442	12.9715
62.ATF1_CRE_hs_14	0.264938	0.336485
63.ATF1_CRE_hs_15	18.9877	0.266274
64.ATF1_CRE_hs_16	0.443178	0.327129
65.ATF1_CRE_hs_17	0.428753	0.298868
66.ATF1_CRE_hs_18	0.137096	24.2731
67.ATF1_CRE_hs_19	0.162922	9.79711
68.ATF1_CRE_hs_20	0.101816	0.809722
69.ATF1_CRE_hs_21	0.255625	15.9795
70.ATF1_CRE_hs_22	0.316913	0.281628
71.ATF1_CRE_hs_23	0.191786	0.68694
72.ATF1_CRE_hs_24	0.109247	0.470245
73.ATF1_CRE_hs_25	0.141953	0.0999641
74.ATF1_CRE_hs_26	0.106492	0.0355
75.ATF1_CRE_hs_27	0.327227	22.691
76.ATF1_CRE_hs_28	0.109222	0.0941971
77.ATF1_CRE_hs_29	0.320336	16.4183
78.ATF1_CRE_hs_30	0.766158	0.703226
79.ATF1_CRE_hs_31	0.22327	0.509685
80.ATF1_CRE_hs_32	0.145958	0.138144
81.ATF1_CRE_hs_33	0.162509	11.8353
82.ATF1_CRE_hs_34	0.787147	13.6766
83.ATF1_ATF3_CRE_hs_1	0.264311	0.408209
84.ATF1_ATF3_CRE_hs_2	15.3967	0.256309
85.ATF1_ATF3_CRE_hs_3	0.146694	0.128561
86.ATF1_ATF3_CRE_hs_4	0.185657	0.0816101
87.ATF1_ATF3_CRE_hs_5	0.312087	0.320574
88.ATF1_ATF3_CRE_hs_6	0.191661	0.106904
89.ATF1_ATF3_CRE_hs_7	0.184742	0.11128
90.ATF1_ATF3_CRE_hs_8	0.588418	0.322699
91.ATF1_ATF3_CRE_hs_9	0.128293	0.256641
92.ATF1_ATF3_CRE_hs_10	12.5448	0.237105
93.ATF1_ATF3_CRE_hs_11	0.390996	0.378582
94.ATF1_ATF3_CRE_hs_12	0.276718	0.954515
95.ATF1_ATF3_CRE_hs_13	0.1917	0.234196
96.ATF1_ATF3_CRE_hs_14	17.2742	0.239316
97.ATF1_ATF3_CRE_hs_15	0.121321	0.794796
98.ATF1_ATF3_CRE_hs_16	0.920699	5.44683
99.ATF1_ATF3_CRE_hs_17	0.362213	0.0582858
100.ATF1_ATF3_CRE_hs_18	0.149949	0.482952
101.ATF1_ATF3_CRE_hs_19	0.702569	2.03979
102.ATF1_ATF3_CRE_hs_20	0.316581	0.391742
103.ATF1_ATF3_CRE_hs_21	0.672578	0.184135
104.ATF1_ATF3_CRE_hs_22	0.121337	0.497746
105.ATF1_ATF3_CRE_hs_23	0.198448	0.175143
106.ATF1_ATF3_CRE_hs_24	0.291264	0.344403
107.ATF1_ATF3_CRE_hs_25	0.646166	0.177843
108.ATF1_ATF3_CRE_hs_26	0.187974	0.120479
109.ATF1_ATF3_CRE_hs_27	0.115333	0.251297
110.ATF1_ATF3_CRE_hs_28	1.16921	0.917347
111.ATF1_ATF3_CRE_hs_29	0.254908	0.216365
112.ATF1_ATF3_CRE_hs_30	0.147657	0.650723
113.ATF1_ATF3_CRE_hs_31	0.219942	1.65097
114.ATF1_ATF3_CRE_hs_32	0.587753	0.257971
115.ATF1_ATF3_CRE_hs_33	0.525908	0.146545
116.ATF1_ATF3_CRE_hs_34	0.112395	0.437258
117.Unbound_CRE_hs_1	0.239279	0.151505
118.Unbound_CRE_hs_2	0.842162	0.371348
119.Unbound_CRE_hs_3	1.7407	0.10597
120.Unbound_CRE_hs_4	0.446859	0.204346
121.Unbound_CRE_hs_5	0.792443	0.300317
122.Unbound_non_CRE_1	31.6695	18.1444
123.Unbound_non_CRE_2	2.50419	0.369126
124.Unbound_non_CRE_3	0.193393	0.742242
125.Unbound_non_CRE_4	67.9016	0.70826
126.Unbound_non_CRE_5	19.9918	0.371348
