# Supplementary material for: Integrated microfluidic approach for quantitative high-throughput measurements of transcription factor binding affinities
Source: Nucleic Acids Res. 2015 Dec 3;44(6):e51. doi: 10.1093/nar/gkv1327 (PMC4824076; doi:10.1093/nar/gkv1327)
Supplement: SUPPLEMENTARY DATA [file supp_gkv1327_nar-00752-met-k-2015-File007.xlsx]

## Sheet: model_ATF1.txt
Multiple linear regression assigned feature weights for ATF1, ATF3 and ATF1-ATF3 based affinities model.
Output generated by R multiple linear regression.
ATF1	Estimate	Std. Error	t value	Pr(>|t|)		ATF3	Estimate	Std. Error	t value	Pr(>|t|)		ATF-ATF3	Estimate	Std. Error	t value	Pr(>|t|)
(Intercept)	-290.895	340.905	-0.853	0.3973		(Intercept)	353.697	567.417	0.623	0.53568		(Intercept)	-644.592	648.221	-0.994	0.3245
MGW11	2.26522	1.31454	1.723	0.0906	.	MGW11	-2.23185	2.18798	-1.02	0.31225		MGW11	4.49707	2.49956	1.799	0.0776 .
MGW12	-1.49814	2.20629	-0.679	0.5		MGW12	1.59933	3.67224	0.436	0.66492		MGW12	-3.09747	4.19519	-0.738	0.4635
MGW13	2.58815	2.1411	1.209	0.232		MGW13	2.3506	3.56373	0.66	0.51232		MGW13	0.23755	4.07123	0.058	0.9537
MGW14	-4.28813	3.3736	-1.271	0.2091		MGW14	-3.99838	5.61516	-0.712	0.47949		MGW14	-0.28975	6.4148	-0.045	0.9641
MGW15	-1.65687	3.32249	-0.499	0.62		MGW15	4.83075	5.5301	0.874	0.38624		MGW15	-6.48762	6.31762	-1.027	0.309
MGW16	5.21976	4.21256	1.239	0.2207		MGW16	5.07166	7.01156	0.723	0.4726		MGW16	0.1481	8.01006	0.018	0.9853
MGW19	-71.4174	27.5393	-2.593	0.0122	*	MGW19	-154.249	45.8376	-3.365	0.00141	**	MGW19	82.8316	52.3652	1.582	0.1195
MGW20	2.0336	4.34023	0.469	0.6413		MGW20	6.5999	7.22405	0.914	0.36499		MGW20	-4.5663	8.25281	-0.553	0.5823
MGW21	-6.19357	3.43935	-1.801	0.0773	.	MGW21	-13.4483	5.7246	-2.349	0.0225	*	MGW21	7.25475	6.53983	1.109	0.2722
MGW22	2.64559	2.37495	1.114	0.2702		MGW22	-2.96417	3.95296	-0.75	0.45659		MGW22	5.60976	4.51589	1.242	0.2195
MGW23	-0.52205	2.63316	-0.198	0.8436		MGW23	1.34435	4.38275	0.307	0.76022		MGW23	-1.86641	5.00689	-0.373	0.7108
MGW24	2.202	2.22759	0.989	0.3273		MGW24	-2.71384	3.70769	-0.732	0.46737		MGW24	4.91584	4.2357	1.161	0.2509
MGW25	-0.08695	1.88416	-0.046	0.9634		MGW25	1.52774	3.13608	0.487	0.62812		MGW25	-1.61469	3.58268	-0.451	0.654
ProT11	-0.08985	0.14279	-0.629	0.5318		ProT11	-0.31542	0.23766	-1.327	0.19003		ProT11	0.22557	0.2715	0.831	0.4097
ProT12	0.14998	0.14959	1.003	0.3205		ProT12	0.03596	0.24899	0.144	0.88571		ProT12	0.11402	0.28444	0.401	0.6901
ProT13	0.0759	0.17009	0.446	0.6572		ProT13	0.12763	0.2831	0.451	0.65392		ProT13	-0.05173	0.32342	-0.16	0.8735
ProT14	-0.41938	0.23402	-1.792	0.0787	.	ProT14	-0.52503	0.38951	-1.348	0.18331		ProT14	0.10565	0.44498	0.237	0.8132
ProT15	0.62943	0.6638	0.948	0.3472		ProT15	1.156	1.10486	1.046	0.30009		ProT15	-0.52658	1.2622	-0.417	0.6782
ProT16	0.77003	1.9457	0.396	0.6938		ProT16	0.97579	3.2385	0.301	0.76434		ProT16	-0.20576	3.69969	-0.056	0.9559
ProT19	-36.2103	14.1656	-2.556	0.0134	*	ProT19	-47.3282	23.5778	-2.007	0.04973	*	ProT19	11.1179	26.9355	0.413	0.6814
ProT20	-1.59135	1.59917	-0.995	0.3241		ProT20	-4.17124	2.66173	-1.567	0.12293		ProT20	2.57989	3.04078	0.848	0.3999
ProT21	1.1535	0.6155	1.874	0.0663	.	ProT21	1.58388	1.02446	1.546	0.12793		ProT21	-0.43039	1.17035	-0.368	0.7145
ProT22	0.33717	0.26141	1.29	0.2026		ProT22	0.53634	0.43509	1.233	0.22303		ProT22	-0.19916	0.49705	-0.401	0.6902
ProT23	0.14027	0.19525	0.718	0.4756		ProT23	0.87201	0.32499	2.683	0.00966	**	ProT23	-0.73174	0.37127	-1.971	0.0539 .
ProT24	-0.02482	0.15464	-0.161	0.8731		ProT24	0.24917	0.25739	0.968	0.33732		ProT24	-0.27399	0.29404	-0.932	0.3556
ProT25	-0.22098	0.144	-1.535	0.1307		ProT25	-0.26732	0.23967	-1.115	0.26964		ProT25	0.04634	0.27381	0.169	0.8662
Roll11	0.06317	0.22112	0.286	0.7762		Roll11	-0.19045	0.36804	-0.517	0.60694		Roll11	0.25363	0.42045	0.603	0.5489
Roll12	0.12992	0.29568	0.439	0.6621		Roll12	-0.19629	0.49214	-0.399	0.69158		Roll12	0.32621	0.56223	0.58	0.5642
Roll13	0.5223	0.41843	1.248	0.2173		Roll13	0.07381	0.69646	0.106	0.91599		Roll13	0.44849	0.79564	0.564	0.5753
Roll14	0.57785	0.46808	1.234	0.2224		Roll14	-0.677	0.7791	-0.869	0.38872		Roll14	1.25485	0.89005	1.41	0.1643
Roll15	-0.21528	1.47741	-0.146	0.8847		Roll15	0.60121	2.45906	0.244	0.80778		Roll15	-0.81649	2.80925	-0.291	0.7724
Roll16	-1.40669	4.79193	-0.294	0.7702		Roll16	-4.55114	7.97589	-0.571	0.57063		Roll16	3.14445	9.11171	0.345	0.7314
Roll19	-6.19377	3.21504	-1.927	0.0593	.	Roll19	-11.8791	5.35125	-2.22	0.03065	*	Roll19	5.68529	6.1133	0.93	0.3565
Roll20	3.99469	1.91816	2.083	0.042	*	Roll20	6.82866	3.19267	2.139	0.03699	*	Roll20	-2.83397	3.64733	-0.777	0.4406
Roll21	0.78589	0.51879	1.515	0.1356		Roll21	2.52268	0.86349	2.921	0.00508	**	Roll21	-1.73679	0.98646	-1.761	0.0840 .
Roll22	0.13249	0.33948	0.39	0.6979		Roll22	0.85352	0.56505	1.511	0.13674		Roll22	-0.72103	0.64552	-1.117	0.2689
Roll23	-0.08949	0.35275	-0.254	0.8007		Roll23	0.25276	0.58712	0.431	0.66854		Roll23	-0.34225	0.67073	-0.51	0.6119
Roll24	0.03208	0.36034	0.089	0.9294		Roll24	0.12339	0.59977	0.206	0.83778		Roll24	-0.09131	0.68518	-0.133	0.8945
Roll25	-0.04181	0.23098	-0.181	0.857		Roll25	-0.44184	0.38445	-1.149	0.2555		Roll25	0.40003	0.4392	0.911	0.3664
HelT11	0.25982	0.27986	0.928	0.3573		HelT11	0.20383	0.46581	0.438	0.66343		HelT11	0.05599	0.53214	0.105	0.9166
HelT12	0.37543	0.3089	1.215	0.2295		HelT12	0.34366	0.51415	0.668	0.50672		HelT12	0.03177	0.58737	0.054	0.9571
HelT13	0.37915	0.38963	0.973	0.3348		HelT13	-0.18003	0.64852	-0.278	0.78238		HelT13	0.55918	0.74087	0.755	0.4537
HelT14	-0.90622	0.4153	-2.182	0.0335	*	HelT14	-1.01942	0.69124	-1.475	0.14608		HelT14	0.1132	0.78968	0.143	0.8865
HelT15	0.32792	1.39757	0.235	0.8154		HelT15	0.56684	2.32618	0.244	0.8084		HelT15	-0.23892	2.65744	-0.09	0.9287
HelT16	12.1053	5.15834	2.347	0.0226	*	HelT16	19.9883	8.58576	2.328	0.02368	*	HelT16	-7.883	9.80844	-0.804	0.4251
HelT19	-1.03374	6.49847	-0.159	0.8742		HelT19	-22.8636	10.8163	-2.114	0.03917	*	HelT19	21.8298	12.3567	1.767	0.0829 .
HelT20	4.19982	2.73262	1.537	0.1302		HelT20	11.0545	4.54829	2.43	0.01843	*	HelT20	-6.85472	5.19601	-1.319	0.1927
HelT21	-0.03223	0.4699	-0.069	0.9456		HelT21	0.53352	0.78213	0.682	0.49807		HelT21	-0.56575	0.89351	-0.633	0.5293
HelT22	0.19189	0.40981	0.468	0.6415		HelT22	0.9837	0.6821	1.442	0.15503		HelT22	-0.79182	0.77923	-1.016	0.3141
HelT23	-0.40994	0.35717	-1.148	0.2561		HelT23	0.58868	0.59448	0.99	0.32647		HelT23	-0.99862	0.67914	-1.47	0.1473
HelT24	-0.12682	0.33909	-0.374	0.7099		HelT24	0.19408	0.5644	0.344	0.73228		HelT24	-0.32089	0.64477	-0.498	0.6207
HelT25	-0.2267	0.26356	-0.86	0.3935		HelT25	0.11303	0.43869	0.258	0.79765		HelT25	-0.33973	0.50116	-0.678	0.5007
